# Supplementary material for: Multigenerational cell tracking of DNA replication and heritable DNA damage
Source: Nature. 2025 May 21;642(8068):785–95. doi: 10.1038/s41586-025-08986-0 (PMC12176655; doi:10.1038/s41586-025-08986-0)
Supplement: Supplementary file 3 — Differential gene expression from scRNA-seq of HRAS polyploid vs. EV cells, related to Supplementary Fig. 9b. [file 41586_2025_8986_MOESM3_ESM.xlsx]

## Sheet: Sheet1
gene_name	log2fc	neg_log10fdr	fdr	p-value
A1BG-AS1	0.762063	3.11766	0.00076267	0.000223563
AACS	-0.647505	3.55501	0.000278604	6.38e-05
AADAT	-1.03119	5.32112	4.77e-06	5.81e-07
AAMDC	-0.775408	5.40555	3.93e-06	4.66e-07
AARD	-1.41865	6.84968	1.41e-07	1.2e-08
ABCA1	-1.0893	3.45534	0.000350473	8.41e-05
ABHD4	0.940327	11.7473	1.79e-12	6.69e-14
ABI2	-0.701174	7.03752	9.17e-08	7.46e-09
AC004835	-1.35682	3.40204	0.000396243	9.82e-05
AC007406	-0.945467	3.34204	0.000454947	0.000116989
AC008771	-0.772534	3.12482	0.000750209	0.000219109
AC009237	1.12332	4.1287	7.44e-05	1.35e-05
AC009955	0.729756	4.73521	1.84e-05	2.67e-06
AC010789	0.641318	4.5846	2.6e-05	3.94e-06
AC023157	0.602847	4.05649	8.78e-05	1.64e-05
AC027644	-1.37243	6.3095	4.9e-07	4.67e-08
AC078993	0.920715	8.68234	2.08e-09	1.22e-10
AC084756	0.809491	3.17023	0.000675726	0.000191637
AC087741	0.635992	3.16002	0.000691791	0.000197857
AC090192	1.98414	4.74949	1.78e-05	2.57e-06
AC090970	0.900271	3.17288	0.000671608	0.000190051
AC091271	-1.82685	3.06196	0.000867037	0.000263501
AC092490	-1.92065	3.87872	0.000132213	2.64e-05
AC093627	-1.20173	3.34529	0.000451558	0.000115876
AC099518	1.29677	3.72681	0.000187582	4.02e-05
AC114947	1.56408	12.7759	1.68e-13	5.45e-15
AC134312	-1.38612	3.25705	0.000553284	0.000149175
AC245297	-0.725728	6.53588	2.91e-07	2.65e-08
ACAA1	-0.697575	3.34789	0.00044886	0.000114984
ACAA2	-0.851631	11.1197	7.59e-12	3.04e-13
ACAD9	-0.59918	4.60043	2.51e-05	3.78e-06
ACADL	0.921681	3.07398	0.000843378	0.000253682
ACOT8	-0.898816	3.13082	0.000739915	0.000215246
ACTN1	0.809987	47.519	3.03e-48	4.31e-51
ACVR2B	-1.11356	4.42468	3.76e-05	6.04e-06
ADGRA3	-1.06874	6.14239	7.2e-07	7.1e-08
AF279873	0.665598	4.76844	1.7e-05	2.44e-06
AGAP3	0.697921	3.36233	0.000434178	0.00011041
AK1	0.736683	5.66874	2.14e-06	2.37e-07
AL109976	1.14438	3.19239	0.000642105	0.000179643
AL356804	-0.669046	3.08227	0.000827431	0.000248074
AL391152	1.67559	4.41353	3.86e-05	6.23e-06
AL450326	1.05619	3.10933	0.000777444	0.000229348
AL590807	-0.809005	4.01344	9.7e-05	1.85e-05
AL844908	1.68519	4.78902	1.63e-05	2.3e-06
ALDH16A1	-0.615175	3.33776	0.000459448	0.000118433
ALG12	0.914947	9.34571	4.51e-10	2.34e-11
ALG3	0.935813	22.5506	2.81e-23	3.31e-25
ALOX5	0.697907	3.16359	0.000686138	0.0001959
ALOXE3	3.21592	7.62442	2.37e-08	1.69e-09
AMZ2	0.634238	8.6697	2.14e-09	1.25e-10
ANAPC4	-0.750334	3.01063	0.00097583	0.00030317
ANK1	4.18949	6.20769	6.2e-07	6.02e-08
ANKRA2	1.13768	5.86813	1.35e-06	1.43e-07
ANKRD13B	0.748016	3.08716	0.000818158	0.000244338
ANKRD34A	0.809641	3.98128	0.000104405	2.01e-05
ANKRD54	-0.943775	3.51757	0.000303689	7.06e-05
ANKRD9	0.628355	6.12378	7.52e-07	7.46e-08
ANP32E	-0.690917	10.2725	5.34e-11	2.41e-12
ANXA6	0.595015	5.31799	4.81e-06	5.85e-07
AP000527.1	0.656133	4.27863	5.26e-05	9.01e-06
AP002387	0.772168	3.38182	0.000415124	0.000104269
AP1M2	0.958703	23.6659	2.16e-24	2.11e-26
AP3S1	0.746076	15.416	3.84e-16	8.82e-18
APEX2	0.99106	26.9867	1.03e-27	8.28e-30
APOL2	0.628884	6.77279	1.69e-07	1.46e-08
APP	0.739731	12.3524	4.44e-13	1.52e-14
AQR	-0.66195	4.52848	2.96e-05	4.56e-06
ARHGAP1	0.590153	9.21317	6.12e-10	3.25e-11
ARHGAP23	0.958935	16.7345	1.84e-17	3.89e-19
ARHGEF39	-0.935109	3.08894	0.00081482	0.000242987
ARID2	-0.646595	7.06105	8.69e-08	7.02e-09
ARID3A	0.826265	4.50157	3.15e-05	4.91e-06
ARL14	3.10689	10.8563	1.39e-11	5.82e-13
ARL3	-0.64173	6.57967	2.63e-07	2.37e-08
ASS1	-0.793149	7.16791	6.79e-08	5.37e-09
ATF7IP	-0.670199	5.01779	9.6e-06	1.27e-06
ATG16L1	0.698146	4.25407	5.57e-05	9.64e-06
ATMIN	-0.678108	8.3565	4.4e-09	2.74e-10
ATN1	0.852266	39.8889	1.29e-40	4.14e-43
ATP5F1A	-0.66049	23.2439	5.7e-24	6.05e-26
ATP6V0C	0.593688	32.0211	9.53e-33	5.09e-35
ATP6V0E1	0.618466	8.37569	4.21e-09	2.61e-10
ATXN1	-0.873152	4.23595	5.81e-05	1.01e-05
ATXN2L	0.71506	10.9629	1.09e-11	4.46e-13
ATXN7L2	-0.998547	3.1854	0.000652524	0.000183017
BAIAP2	0.753503	9.2688	5.39e-10	2.83e-11
BAZ2B	-0.738019	8.45932	3.47e-09	2.13e-10
BBC3	0.740786	5.1242	7.51e-06	9.67e-07
BCAT1	-0.716504	11.5668	2.71e-12	1.04e-13
BCL10	0.612636	3.36491	0.000431613	0.000109335
BCL2L12	-0.595381	6.08643	8.2e-07	8.2e-08
BEX1	0.858924	10.7753	1.68e-11	7.07e-13
BEX4	0.809949	9.69239	2.03e-10	1e-11
BHLHE40	0.803675	3.43672	0.000365828	8.87e-05
BICDL1	-2.05171	3.06196	0.000867037	0.000263501
BLOC1S3	0.965854	5.31342	4.86e-06	5.93e-07
BMPR1B	-1.96429	3.42909	0.000372317	9.09e-05
BRAT1	-0.742297	3.13641	0.000730447	0.000211971
BRD7	-0.599074	7.07719	8.37e-08	6.72e-09
BRD8	-0.775166	7.68669	2.06e-08	1.45e-09
BRIP1	-0.654963	5.42718	3.74e-06	4.4e-07
BTBD10	0.981824	14.6014	2.5e-15	6.38e-17
BTG3	0.602051	7.3611	4.35e-08	3.26e-09
C11ORF45	1.01952	5.41355	3.86e-06	4.55e-07
C11ORF68	0.778796	9.61651	2.42e-10	1.2e-11
C12ORF43	-0.960009	5.24228	5.72e-06	7.15e-07
C12ORF57	-0.647777	10.5597	2.76e-11	1.19e-12
C1ORF56	-0.765441	3.28713	0.000516261	0.00013671
C1QTNF12	-0.777536	6.1797	6.61e-07	6.46e-08
C1RL	-0.665351	4.4944	3.2e-05	5.02e-06
C2ORF76	0.745601	3.93798	0.000115351	2.25e-05
CA8	-1.83976	3.4342	0.000367958	8.94e-05
CACNB1	0.621831	4.10395	7.87e-05	1.44e-05
CACTIN	0.876029	5.68404	2.07e-06	2.28e-07
CALHM5	-1.75252	3.35956	0.000436954	0.000111272
CAMK1	0.633763	4.33663	4.61e-05	7.64e-06
CANT1	-0.590295	5.24187	5.73e-06	7.16e-07
CAPN15	0.654177	4.94036	1.15e-05	1.55e-06
CAPNS1	0.658741	43.4551	3.51e-44	7.81e-47
CARHSP1	-0.952846	13.5671	2.71e-14	8.04e-16
CASC4	-0.613027	6.5465	2.84e-07	2.58e-08
CASP9	-1.65487	3.10602	0.00078339	0.000231635
CAST	-1.00618	19.4035	3.95e-20	5.87e-22
CAT	-0.588421	3.25215	0.000559563	0.000151117
CBX8	0.730252	4.59953	2.51e-05	3.79e-06
CCDC167	0.827247	7.67898	2.09e-08	1.48e-09
CCDC25	-0.623151	3.8351	0.000146183	2.98e-05
CCDC86	0.774762	9.71901	1.91e-10	9.42e-12
CCDC97	-1.46751	3.90436	0.000124636	2.46e-05
CCHCR1	-1.56756	3.22459	0.000596224	0.000164311
CCNB1IP1	0.598065	4.90575	1.24e-05	1.7e-06
CCNB2	-0.903988	9.41911	3.81e-10	1.96e-11
CD55	0.808978	7.32793	4.7e-08	3.57e-09
CD82	0.830543	3.42627	0.000374743	9.16e-05
CDC42EP1	0.702258	12.2601	5.49e-13	1.91e-14
CDC42EP3	-0.719693	6.60224	2.5e-07	2.23e-08
CDCA7L	-0.826944	6.29922	5.02e-07	4.79e-08
CDKN3	-0.664989	4.26993	5.37e-05	9.21e-06
CDR2L	0.694343	5.01255	9.72e-06	1.29e-06
CEACAM1	5.09084	10.2615	5.48e-11	2.49e-12
CEACAM19	0.869391	3.01905	0.000957093	0.000296156
CENPU	-0.715012	6.09386	8.06e-07	8.04e-08
CEP63	-0.772252	3.13757	0.0007285	0.000211027
CEP85L	0.857894	3.37282	0.000423821	0.000106908
CERCAM	0.866418	10.0726	8.46e-11	3.95e-12
CETN2	0.865741	14.4137	3.86e-15	1.02e-16
CFL2	0.999575	27.2287	5.91e-28	4.63e-30
CGGBP1	-0.659448	10.8829	1.31e-11	5.44e-13
CHAC1	0.754576	3.91659	0.000121175	2.38e-05
CHAF1B	-1.25695	3.89205	0.000128218	2.55e-05
CHD4	-0.749002	35.0348	9.23e-36	3.78e-38
CHD7	-0.587394	3.69071	0.00020384	4.42e-05
CHIC2	0.7885	3.36315	0.000433361	0.000110126
CHN1	-2.19102	3.74264	0.000180867	3.84e-05
CHST1	1.12931	4.26419	5.44e-05	9.35e-06
CINP	0.670051	6.56936	2.7e-07	2.43e-08
CLPB	0.586541	3.12558	0.000748895	0.000218592
CMAS	0.861034	20.7122	1.94e-21	2.63e-23
CMIP	0.591924	4.51266	3.07e-05	4.77e-06
CNOT3	-0.664118	3.91512	0.000121586	2.39e-05
CNP	-0.655006	6.76183	1.73e-07	1.5e-08
CNTN1	-1.02954	3.07108	0.00084903	0.000256138
COG7	-1.40564	3.48288	0.000328942	7.77e-05
COL17A1	3.27563	6.96858	1.08e-07	8.85e-09
COMMD2	-0.653866	5.90795	1.24e-06	1.29e-07
COQ5	-0.710467	4.28147	5.23e-05	8.92e-06
COQ6	-0.713454	4.14454	7.17e-05	1.3e-05
CPEB2	2.13207	5.12767	7.45e-06	9.57e-07
CPEB4	0.924253	4.80087	1.58e-05	2.23e-06
CREB1	-0.672982	3.01094	0.000975125	0.000302865
CREBZF	-0.641448	3.46751	0.000340796	8.12e-05
CREM	0.702397	3.60753	0.00024687	5.51e-05
CRTAP	1.21523	61.8047	1.57e-62	5.59e-66
CSGALNACT1	-1.89188	5.03532	9.22e-06	1.22e-06
CSNK1D	-0.587404	6.94344	1.14e-07	9.46e-09
CSNK1G1	0.664951	4.60209	2.5e-05	3.76e-06
CSRP1	0.919281	22.7486	1.78e-23	2.07e-25
CSTF2T	-0.755519	3.04315	0.000905425	0.000277587
CTCF	-0.683294	8.69664	2.01e-09	1.17e-10
CTDSP1	-0.799566	6.94167	1.14e-07	9.5e-09
CTDSP2	-0.693882	13.0701	8.51e-14	2.67e-15
CUL7	0.70725	5.26975	5.37e-06	6.65e-07
CX3CL1	-1.37178	3.37709	0.000419673	0.000105638
CXXC4	-1.34955	3.33891	0.000458238	0.000117957
CYSTM1	0.619283	3.43584	0.000366571	8.89e-05
CZIB	-0.785628	3.08923	0.000814266	0.000242749
DAB2	0.735937	4.40847	3.9e-05	6.32e-06
DAGLB	0.742883	3.83704	0.000145531	2.96e-05
DALRD3	-0.618073	4.39173	4.06e-05	6.6e-06
DBNDD2	0.979877	24.867	1.36e-25	1.23e-27
DCDC2C	10	17.5643	2.73e-18	5.25e-20
DCTN1	0.73185	28.3679	4.29e-29	3.05e-31
DCUN1D3	0.742757	5.37881	4.18e-06	4.99e-07
DDA1	0.700992	7.38191	4.15e-08	3.09e-09
DDB2	0.605465	4.53356	2.93e-05	4.5e-06
DDX21	0.614689	12.9548	1.11e-13	3.53e-15
DEAF1	0.91865	4.66586	2.16e-05	3.19e-06
DECR1	-0.728922	7.36562	4.31e-08	3.22e-09
DEK	-0.614667	7.54876	2.83e-08	2.03e-09
DEPDC1B	-0.6614	3.67614	0.000210796	4.61e-05
DGCR6L	-0.6632	5.38556	4.12e-06	4.9e-07
DGLUCY	-0.669016	3.15523	0.000699466	0.000200675
DHCR7	0.740561	10.9908	1.02e-11	4.17e-13
DHRS1	0.855032	3.00334	0.000992341	0.000309096
DHTKD1	-0.721138	3.41796	0.000381982	9.39e-05
DHX8	-1.01821	7.07216	8.47e-08	6.81e-09
DIPK1B	-0.712621	3.77071	0.000169546	3.56e-05
DLGAP1-AS1	-0.686036	3.49626	0.000318959	7.48e-05
DNAJB12	-0.853988	4.86406	1.37e-05	1.89e-06
DNAJC1	-0.733635	6.85687	1.39e-07	1.18e-08
DNASE2	-0.829028	4.14012	7.24e-05	1.31e-05
DNMT3A	-0.631268	4.28018	5.25e-05	8.96e-06
DPP9	0.69626	8.04212	9.08e-09	6.07e-10
DPY19L2	0.816041	4.12484	7.5e-05	1.37e-05
DSCC1	-0.629684	4.90282	1.25e-05	1.71e-06
DSG2	0.671893	5.98427	1.04e-06	1.06e-07
DSN1	-0.626515	4.017	9.62e-05	1.83e-05
DUSP1	0.675101	3.66386	0.00021684	4.76e-05
DUSP11	1.08891	11.9452	1.13e-12	4.11e-14
DUSP14	1.07221	18.5889	2.58e-19	4.29e-21
DUSP2	-1.30681	4.36327	4.33e-05	7.12e-06
E2F7	0.993416	8.07371	8.44e-09	5.6e-10
ECHDC1	-0.616617	4.69043	2.04e-05	2.99e-06
ECI1	-0.966928	6.36189	4.35e-07	4.1e-08
EDEM2	0.806509	3.52716	0.000297057	6.87e-05
EDN2	1.33771	8.16971	6.77e-09	4.4e-10
EFNA3	-0.67682	3.94265	0.000114117	2.22e-05
EI24	0.998838	31.0077	9.83e-32	5.78e-34
EIF3F	-0.709567	18.4679	3.4e-19	5.79e-21
EIF5A	0.604374	16.7196	1.91e-17	4.04e-19
ELFN2	0.809924	7.83173	1.47e-08	1.02e-09
ELL2	0.602088	5.31162	4.88e-06	5.97e-07
ELMO2	-0.837549	5.03303	9.27e-06	1.22e-06
EME1	0.785471	3.42052	0.00037973	9.3e-05
EMG1	0.698468	7.44154	3.62e-08	2.67e-09
EML4	-0.754694	9.04372	9.04e-10	4.96e-11
ENKD1	-0.799996	3.58436	0.000260399	5.87e-05
ENTPD7	-1.16984	4.12828	7.44e-05	1.36e-05
EPAS1	1.50426	9.87066	1.35e-10	6.49e-12
EPHB6	-1.00362	3.80026	0.000158393	3.28e-05
EPOR	0.693023	4.23595	5.81e-05	1.01e-05
EPS15L1	0.779198	3.48333	0.0003286	7.76e-05
ERFE	0.969794	3.45597	0.000349972	8.4e-05
ERG28	0.613999	8.69664	2.01e-09	1.17e-10
ERVK13-1	0.620276	3.90174	0.000125391	2.48e-05
ETS1	0.655658	5.84196	1.44e-06	1.53e-07
ETV3	-0.650757	3.30732	0.000492812	0.000128745
EXOC6	-0.813628	3.14873	0.000710018	0.000204461
EXOSC8	-1.01691	4.17763	6.64e-05	1.19e-05
EZH1	0.821277	3.81952	0.000151524	3.1e-05
F8	0.843682	5.45053	3.54e-06	4.14e-07
F8A1	0.695606	4.77945	1.66e-05	2.37e-06
FAAP20	-0.700874	4.53514	2.92e-05	4.48e-06
FAM111A	-0.595429	5.33513	4.62e-06	5.59e-07
FAM111B	-0.996673	4.53614	2.91e-05	4.46e-06
FAM118A	-0.986899	3.04082	0.000910283	0.000279563
FAM219A	0.878973	6.32007	4.79e-07	4.55e-08
FAM3A	0.693135	4.34215	4.55e-05	7.53e-06
FAM83H	0.815032	7.43242	3.69e-08	2.73e-09
FAM86B1	0.978345	4.80912	1.55e-05	2.18e-06
FAM98C	0.878932	4.20354	6.26e-05	1.11e-05
FBN1	0.663799	5.20347	6.26e-06	7.87e-07
FEZ1	1.47869	4.26113	5.48e-05	9.43e-06
FGFR4	0.665739	5.97165	1.07e-06	1.1e-07
FH	-0.670701	10.2587	5.51e-11	2.51e-12
FKBP15	0.718562	4.32236	4.76e-05	7.93e-06
FLYWCH1	0.9114	6.48659	3.26e-07	2.98e-08
FN1	-0.965343	10.2323	5.86e-11	2.69e-12
FNDC3A	-0.704816	4.5247	2.99e-05	4.6e-06
FNTB	-0.77789	4.75846	1.74e-05	2.51e-06
FRG1	-0.685954	4.19265	6.42e-05	1.14e-05
FRS3	1.31006	3.35201	0.000444617	0.000113461
FUNDC2	-0.78003	5.4449	3.59e-06	4.2e-07
FUT10	1.23755	3.12545	0.000749115	0.000218723
G6PC3	1.09428	34.569	2.7e-35	1.13e-37
G6PD	0.62193	16.7806	1.66e-17	3.45e-19
GABPB1-IT1	-0.775749	3.4918	0.000322252	7.57e-05
GALNT1	-0.780701	7.51237	3.07e-08	2.23e-09
GALNT11	0.823725	3.00864	0.000980296	0.000304792
GALNT16	-0.814388	4.34705	4.5e-05	7.42e-06
GAMT	0.903581	7.83471	1.46e-08	1.01e-09
GAS2L1	0.733332	7.512	3.08e-08	2.23e-09
GAS7	0.975785	3.46749	0.00034081	8.13e-05
GCNT1	-2.10392	3.25705	0.000553284	0.000149175
GCNT2	-1.39778	3.28882	0.000514253	0.000135858
GINS2	-0.769686	8.71437	1.93e-09	1.12e-10
GLI2	-0.708297	3.35897	0.000437548	0.000111462
GLT8D1	-0.909874	3.16416	0.000685229	0.000195443
GLTP	0.678217	8.13658	7.3e-09	4.78e-10
GMCL1	-0.831611	10.1835	6.55e-11	3.02e-12
GMNN	-0.844469	7.49554	3.19e-08	2.33e-09
GMPR2	-0.801642	4.43954	3.63e-05	5.82e-06
GNAI1	0.638962	3.90733	0.000123786	2.44e-05
GNG7	-0.883403	3.64119	0.000228462	5.04e-05
GNGT2	1.44886	3.96571	0.000108215	2.1e-05
GOT1	-0.641023	3.78637	0.000163541	3.41e-05
GP6	1.35157	4.61276	2.44e-05	3.66e-06
GPKOW	-1.00202	4.02658	9.41e-05	1.78e-05
GPR161	-1.00303	7.06105	8.69e-08	7.02e-09
GPR85	1.47115	3.58499	0.000260024	5.86e-05
GRIN2C	2.56978	6.12823	7.44e-07	7.37e-08
GRIP2	3.46857	6.45255	3.53e-07	3.25e-08
GRIPAP1	-0.819546	3.34792	0.000448829	0.000114913
GSPT1	0.670222	9.41635	3.83e-10	1.98e-11
GSTO2	0.620673	3.56394	0.000272936	6.22e-05
GSTZ1	-1.00386	6.00436	9.9e-07	1.01e-07
GTF2E1	-0.814018	3.29661	0.000505112	0.000132948
GTPBP2	0.934547	7.0616	8.68e-08	7e-09
GUSB	-0.844718	3.84632	0.000142455	2.88e-05
GXYLT2	-0.831381	3.51691	0.000304152	7.07e-05
GYS1	0.693792	5.63906	2.3e-06	2.57e-07
H2AFV	-0.983279	33.2695	5.38e-34	2.54e-36
H3F3B	-0.628874	28.2938	5.08e-29	3.67e-31
HAUS1	-1.3329	4.90015	1.26e-05	1.73e-06
HCFC1R1	-0.838223	8.21386	6.11e-09	3.94e-10
HDAC2-AS2	1.08893	4.63325	2.33e-05	3.46e-06
HDAC5	-1.04228	6.07917	8.33e-07	8.37e-08
HECTD3	0.973954	14.1553	6.99e-15	1.92e-16
HIBADH	0.648185	4.5775	2.65e-05	4.01e-06
HIPK3	0.596145	4.28296	5.21e-05	8.88e-06
HIST1H1A	-2.52623	4.19273	6.42e-05	1.13e-05
HIST1H1C	-0.879315	6.17524	6.68e-07	6.54e-08
HIST1H2AC	-0.824194	3.5723	0.000267731	6.08e-05
HMBOX1	-0.617751	3.24942	0.000563091	0.000152744
HMGA2	0.817088	5.59797	2.52e-06	2.86e-07
HMGB1	-0.792952	40.1754	6.68e-41	2.08e-43
HMGB3	-0.603334	4.22148	6.01e-05	1.05e-05
HMGCR	0.873389	8.59754	2.53e-09	1.51e-10
HMGN2	-0.816397	25.6803	2.09e-26	1.79e-28
HMGN3	-0.79495	7.01815	9.59e-08	7.84e-09
HMGN5	-0.899361	9.04703	8.97e-10	4.92e-11
HMOX1	1.00243	3.34942	0.00044728	0.00011442
HNRNPH2	-0.670048	4.56035	2.75e-05	4.19e-06
HOMER1	-1.02963	3.71605	0.000192288	4.14e-05
HOXC4	-1.38752	3.43408	0.000368061	8.94e-05
HRAS	0.766618	5.39707	4.01e-06	4.76e-07
HS1BP3	0.63092	3.29809	0.000503397	0.000132272
HSBP1	-0.826649	15.3535	4.43e-16	1.04e-17
HSD17B12	0.607235	6.33003	4.68e-07	4.43e-08
HSDL2	0.634445	3.25626	0.000554294	0.000149596
HSPA12A	0.786193	3.97211	0.000106632	2.06e-05
ID2	-0.867681	3.47814	0.000332554	7.87e-05
IDH2	-0.632348	3.11743	0.000763083	0.000223951
IDH3G	0.641973	6.13992	7.25e-07	7.15e-08
IER3	-0.720975	5.70916	1.95e-06	2.13e-07
IFITM2	1.33514	58.0426	9.07e-59	4.85e-62
IFITM3	0.804035	25.1279	7.45e-26	6.57e-28
IFT46	-0.628989	3.60753	0.00024687	5.51e-05
IFT52	-0.794485	4.92241	1.2e-05	1.63e-06
IKBKG	0.685292	8.14233	7.21e-09	4.71e-10
IKZF2	-1.41778	4.20396	6.25e-05	1.1e-05
IL13RA1	-0.759379	5.33159	4.66e-06	5.66e-07
IL32	1.06348	4.16635	6.82e-05	1.22e-05
IL6R	2.0515	3.68116	0.000208374	4.55e-05
ILF2	-0.671819	12.2364	5.8e-13	2.03e-14
IPO4	0.64784	5.67081	2.13e-06	2.36e-07
IPPK	0.811327	4.06387	8.63e-05	1.61e-05
IQSEC1	-0.633823	4.21812	6.05e-05	1.06e-05
IST1	-0.752166	6.72165	1.9e-07	1.66e-08
ITGAX	1.68809	4.85453	1.4e-05	1.94e-06
ITGB8	-0.910399	6.82267	1.5e-07	1.29e-08
ITIH5	1.04909	3.25978	0.00054982	0.000147898
ITPRIPL2	0.659339	4.27487	5.31e-05	9.09e-06
JPT1	0.702895	24.6403	2.29e-25	2.12e-27
JUND	0.986669	23.6429	2.28e-24	2.25e-26
KCNC4	1.19152	10.0012	9.97e-11	4.69e-12
KCTD12	-1.368	4.08254	8.27e-05	1.53e-05
KCTD20	-0.641227	6.99375	1.01e-07	8.31e-09
KDM1A	-0.702531	3.06841	0.000854256	0.000258019
KDM4B	0.783904	3.84494	0.000142908	2.89e-05
KDM5B	-0.684712	8.81557	1.53e-09	8.74e-11
KDM7A-DT	2.46082	4.69043	2.04e-05	2.99e-06
KHNYN	-0.60445	4.45164	3.53e-05	5.62e-06
KIAA2013	-0.797845	5.14442	7.17e-06	9.14e-07
KIF15	-1.04509	3.01154	0.000973769	0.00030227
KIF17	3.00828	5.34343	4.53e-06	5.47e-07
KIF1B	-0.772761	6.2577	5.52e-07	5.33e-08
KIF22	-0.690868	4.94	1.15e-05	1.55e-06
KIF4A	-0.601545	7.52352	3e-08	2.17e-09
KLHL22	-1.10855	3.72992	0.000186245	3.98e-05
KRT17	-0.711053	8.28208	5.22e-09	3.33e-10
KRTCAP2	0.704429	25.6893	2.05e-26	1.73e-28
LACTB2	0.679466	3.80723	0.000155872	3.21e-05
LAMA4	-4.15895	6.9259	1.19e-07	9.91e-09
LAT	0.733521	5.12987	7.42e-06	9.5e-07
LBX2-AS1	1.25979	12.9633	1.09e-13	3.44e-15
LCAT	0.657474	3.39165	0.000405837	0.000101288
LCP1	1.42575	3.10933	0.000777444	0.000229348
LCTL	-0.899677	5.77203	1.69e-06	1.82e-07
LGR4	-0.613797	3.73799	0.000182814	3.89e-05
LHFPL6	0.94349	7.32793	4.7e-08	3.57e-09
LIG1	-0.717262	5.09643	8.01e-06	1.04e-06
LINC01151	3.13024	9.72169	1.9e-10	9.35e-12
LINC01164	3.8253	7.95951	1.1e-08	7.42e-10
LINC01173	2.16093	6.9137	1.22e-07	1.02e-08
LINC01518	0.963846	8.37569	4.21e-09	2.61e-10
LINC01608	-1.48986	3.21074	0.000615549	0.000170733
LINC01638	1.08358	3.36266	0.000433851	0.000110289
LINC01816	1.2546	3.17126	0.000674119	0.000191121
LINC02086	1.59497	3.179	0.000662211	0.000186625
LINC02434	-0.850133	5.71534	1.93e-06	2.1e-07
LINC02604	0.671102	4.40236	3.96e-05	6.42e-06
LIPA	0.613546	3.77071	0.000169546	3.55e-05
LOXL1-AS1	0.837579	5.74784	1.79e-06	1.93e-07
LPAR5	1.13019	7.32825	4.7e-08	3.56e-09
LPCAT4	1.31106	12.2694	5.38e-13	1.86e-14
LRIG1	-2.07985	4.83161	1.47e-05	2.06e-06
LRP10	0.842903	16.0577	8.76e-17	1.96e-18
LRRC75A	0.918963	14.6754	2.11e-15	5.3e-17
LRRCC1	-0.666275	5.12346	7.53e-06	9.69e-07
LRRFIP1	0.604192	8.32768	4.7e-09	2.95e-10
LSAMP	-1.89064	4.6363	2.31e-05	3.43e-06
LTBP3	-0.885777	3.47416	0.000335614	7.98e-05
LY6G5B	0.988545	5.58701	2.59e-06	2.94e-07
LYPD1	-0.811605	4.16066	6.91e-05	1.24e-05
LYSMD2	0.726568	3.19579	0.000637098	0.000177788
LZTS3	0.66801	6.20502	6.24e-07	6.07e-08
MADD	-1.0455	5.048	8.95e-06	1.18e-06
MAFF	0.820673	4.37858	4.18e-05	6.82e-06
MAFK	0.893431	14.5307	2.95e-15	7.59e-17
MAN2B1	0.648436	3.82952	0.000148074	3.02e-05
MAP1A	0.667572	6.3888	4.09e-07	3.83e-08
MAP3K12	-0.628505	8.33957	4.58e-09	2.86e-10
MAP3K4	-0.992423	5.80696	1.56e-06	1.67e-07
MAP4K2	0.626811	5.34171	4.55e-06	5.49e-07
MAPK8	-0.91579	8.06511	8.61e-09	5.72e-10
MARCH9	-0.738608	4.5584	2.76e-05	4.22e-06
MARCO	3.20272	5.57754	2.65e-06	3.01e-07
MAX	0.744076	10.7951	1.6e-11	6.74e-13
MBD3	-0.874111	4.31091	4.89e-05	8.18e-06
MCC	0.86961	8.0297	9.34e-09	6.26e-10
MCM3	-0.812036	8.21366	6.11e-09	3.95e-10
MDP1	-1.15337	3.42879	0.000372573	9.1e-05
MECOM	0.86743	3.51565	0.000305032	7.1e-05
MEF2D	0.90615	8.35985	4.37e-09	2.71e-10
MGAT1	-0.679263	3.334	0.000463449	0.000119753
MICAL2	1.46859	47.1216	7.56e-48	1.21e-50
MIEF2	0.861915	3.23006	0.000588756	0.000161623
MIR34AHG	0.871173	3.80173	0.000157861	3.27e-05
MIS12	-1.0979	5.29031	5.12e-06	6.3e-07
MLF2	0.592789	23.8032	1.57e-24	1.53e-26
MMP14	0.858617	4.29297	5.09e-05	8.64e-06
MMP15	-2.0474	4.04347	9.05e-05	1.7e-05
MMP2	-0.820741	14.8975	1.27e-15	3.16e-17
MMP24OS	1.18173	4.66492	2.16e-05	3.2e-06
MMS19	-0.604312	3.92024	0.000120161	2.35e-05
MOAP1	-0.848619	4.13574	7.32e-05	1.33e-05
MOGS	-0.684497	3.50033	0.000315991	7.39e-05
MON1B	-0.638489	4.00372	9.91e-05	1.9e-05
MORN2	-0.759083	4.22714	5.93e-05	1.03e-05
MOV10	-0.713163	3.11379	0.000769502	0.000226388
MPC2	-0.803159	8.08425	8.24e-09	5.44e-10
MPP2	0.712858	4.17041	6.75e-05	1.21e-05
MPV17	1.01048	29.5262	2.98e-30	1.91e-32
MR1	1.25229	3.37482	0.000421876	0.000106305
MRC2	-0.865817	6.05101	8.89e-07	8.99e-08
MRPL49	0.903925	25.8895	1.29e-26	1.08e-28
MRPS6	-0.704383	5.6233	2.38e-06	2.68e-07
MRRF	0.627095	5.6349	2.32e-06	2.6e-07
MSH2	-0.661936	6.96612	1.08e-07	8.92e-09
MSH6	-0.814445	7.43743	3.65e-08	2.7e-09
MSL3	-0.743995	4.28022	5.25e-05	8.95e-06
MSX2	1.3766	4.44085	3.62e-05	5.79e-06
MT-ND6	0.664495	4.12504	7.5e-05	1.37e-05
MTF2	-0.859799	7.35112	4.46e-08	3.35e-09
MTHFD1	-0.607211	13.0774	8.37e-14	2.62e-15
MTRES1	0.604583	3.91754	0.000120909	2.37e-05
MTUS1	-0.679593	6.9137	1.22e-07	1.02e-08
MYBL2	-0.61055	6.42743	3.74e-07	3.48e-08
MYH10	-0.662047	8.48233	3.29e-09	2.01e-10
MYO10	-0.788676	7.34902	4.48e-08	3.37e-09
MYO6	0.822714	11.1273	7.46e-12	2.98e-13
NADSYN1	0.920412	9.16327	6.87e-10	3.69e-11
NASP	-0.621473	10.2285	5.91e-11	2.72e-12
NCS1	0.716129	5.45053	3.54e-06	4.14e-07
NCSTN	0.624744	5.53733	2.9e-06	3.34e-07
NEDD1	-0.687398	5.16773	6.8e-06	8.64e-07
NELFCD	-0.666029	11.7852	1.64e-12	6.09e-14
NEU3	0.592411	4.14003	7.24e-05	1.31e-05
NFIB	-1.24344	22.8006	1.58e-23	1.82e-25
NFIX	0.719958	6.33003	4.68e-07	4.42e-08
NFKBID	0.774589	3.40721	0.000391552	9.68e-05
NFKBIZ	0.887304	5.41896	3.81e-06	4.49e-07
NHLRC2	-0.63662	4.46813	3.4e-05	5.39e-06
NHS	1.10221	4.12479	7.5e-05	1.37e-05
NIBAN2	0.614525	6.27341	5.33e-07	5.1e-08
NIPSNAP2	-0.598849	9.1982	6.34e-10	3.39e-11
NKD1	-1.68504	3.09246	0.000808236	0.00024052
NLRP1	1.10819	4.08254	8.27e-05	1.53e-05
NMD3	0.859133	8.71387	1.93e-09	1.12e-10
NMI	-0.63	3.32011	0.000478507	0.000124539
NMU	-0.754309	6.04455	9.03e-07	9.14e-08
NOC2L	0.964254	11.6758	2.11e-12	7.95e-14
NOL4L	-0.800793	3.78908	0.000162526	3.38e-05
NOP10	0.649647	8.9468	1.13e-09	6.33e-11
NOP14-AS1	1.11448	4.26111	5.48e-05	9.43e-06
NOS3	0.821563	4.74678	1.79e-05	2.59e-06
NOSIP	-0.681928	5.29031	5.12e-06	6.31e-07
NOTCH2NLA	1.58053	3.71905	0.000190964	4.11e-05
NPAT	-0.631869	3.82143	0.000150859	3.08e-05
NRIP1	-0.884222	6.95769	1.1e-07	9.12e-09
NSDHL	0.612843	4.67944	2.09e-05	3.08e-06
NSMCE4A	-0.689296	4.74086	1.82e-05	2.63e-06
NTN4	0.822724	3.85459	0.000139768	2.82e-05
NUBP2	0.683527	8.2935	5.09e-09	3.22e-10
NUF2	-0.764653	4.26268	5.46e-05	9.39e-06
NUFIP1	0.747429	3.08641	0.000819572	0.000245207
NUMA1	-0.702506	5.11924	7.6e-06	9.81e-07
NXPH4	-0.601736	4.30214	4.99e-05	8.41e-06
OAS3	1.21737	7.33767	4.6e-08	3.47e-09
OAZ2	-0.646145	9.00286	9.93e-10	5.49e-11
OGDHL	-0.687993	3.31537	0.000483759	0.000126164
OIP5-AS1	-0.610522	7.4584	3.48e-08	2.55e-09
OLA1	0.643746	18.4924	3.22e-19	5.42e-21
ORAI3	0.843278	5.08408	8.24e-06	1.07e-06
OSBP2	0.653093	3.43139	0.000370344	9.02e-05
OSBPL6	-1.11873	3.26503	0.000543209	0.00014554
OST4	0.630816	29.1274	7.46e-30	5.03e-32
OXR1	-0.787274	4.31597	4.83e-05	8.07e-06
P3H4	-0.756243	7.45005	3.55e-08	2.61e-09
PANK3	-0.604628	5.36019	4.36e-06	5.22e-07
PAPPA	2.14605	5.57754	2.65e-06	3.01e-07
PARP3	1.01652	7.26818	5.39e-08	4.19e-09
PARP6	-0.847281	4.67533	2.11e-05	3.11e-06
PARP9	-0.68448	4.82278	1.5e-05	2.11e-06
PCDHB6	1.3522	3.67183	0.000212895	4.66e-05
PCOTH	2.13574	4.36747	4.29e-05	7.02e-06
PCYT2	0.890894	4.18826	6.48e-05	1.15e-05
PDPN	-0.654714	4.23988	5.76e-05	1e-05
PEA15	0.703481	22.7134	1.93e-23	2.26e-25
PELO	0.680469	7.97094	1.07e-08	7.22e-10
PEX11B	0.711112	5.75522	1.76e-06	1.9e-07
PFN1	0.786208	67.4234	3.77e-68	3.36e-72
PGPEP1	0.654263	3.10103	0.00079245	0.000234693
PGRMC1	-0.792411	14.4157	3.84e-15	1.01e-16
PHIP	-0.817278	9.95201	1.12e-10	5.28e-12
PHLDA2	0.593402	4.14581	7.15e-05	1.29e-05
PHYH	-0.664639	3.41934	0.000380771	9.35e-05
PHYKPL	-0.804908	4.03397	9.25e-05	1.74e-05
PIDD1	0.914856	3.89188	0.000128268	2.55e-05
PIGX	-0.759754	6.21568	6.09e-07	5.9e-08
PIH1D1	-0.643068	7.47279	3.37e-08	2.46e-09
PIP5K1A	0.622976	3.7533	0.000176482	3.72e-05
PIP5K1C	0.635569	5.83753	1.45e-06	1.54e-07
PITPNC1	1.82218	7.88074	1.32e-08	8.98e-10
PLA2G6	0.802188	4.69931	2e-05	2.92e-06
PLCE1	-1.0856	6.78861	1.63e-07	1.4e-08
PLEC	0.631837	18.5925	2.56e-19	4.23e-21
PLEKHG1	-0.880741	4.30214	4.99e-05	8.41e-06
PLEKHG4B	-2.09065	3.60134	0.000250418	5.61e-05
PLK3	0.79153	3.39951	0.000398558	9.92e-05
PLLP	1.30323	5.7496	1.78e-06	1.92e-07
PLPP5	-1.13747	6.26437	5.44e-07	5.23e-08
PLXNA3	0.721185	4.77362	1.68e-05	2.41e-06
PLXNB2	0.736559	9.85779	1.39e-10	6.71e-12
PML	0.828448	6.03072	9.32e-07	9.47e-08
PMPCB	-0.739205	9.55834	2.76e-10	1.38e-11
PNKP	-0.704924	3.13141	0.000738908	0.000214887
PNPT1	0.596527	4.84842	1.42e-05	1.97e-06
PNRC1	-0.673826	6.37714	4.2e-07	3.94e-08
POLM	0.685576	6.43044	3.71e-07	3.44e-08
POLR3F	1.31345	10.0332	9.26e-11	4.34e-12
POP5	-0.665345	5.03482	9.23e-06	1.22e-06
POTEM	-0.592121	3.2716	0.000535056	0.000142736
POU2F1	-0.648162	6.26221	5.47e-07	5.26e-08
POU2F2	0.966353	3.1698	0.000676396	0.000191948
PPM1D	1.12523	15.114	7.69e-16	1.85e-17
PPME1	0.693734	8.58899	2.58e-09	1.54e-10
PPP1R13L	0.669412	11.334	4.63e-12	1.8e-13
PPP1R15A	1.38419	13.5112	3.08e-14	9.17e-16
PPP1R18	0.760521	11.05	8.91e-12	3.6e-13
PRAF2	0.842353	18.272	5.35e-19	9.29e-21
PRAG1	0.815413	7.2937	5.09e-08	3.91e-09
PRDM11	0.822543	4.48787	3.25e-05	5.11e-06
PREX1	-0.829246	3.61843	0.000240755	5.35e-05
PRIM1	-0.741355	6.96574	1.08e-07	8.93e-09
PRKAG2	0.623586	3.12886	0.000743265	0.000216684
PRKAR1B	0.591392	3.08464	0.000822925	0.00024643
PRKCD	1.01577	5.17653	6.66e-06	8.44e-07
PRPF31	-0.827844	4.06749	8.56e-05	1.59e-05
PRPF38A	-0.848398	4.56588	2.72e-05	4.14e-06
PRSS33	-1.4336	3.08499	0.000822258	0.000246157
PRXL2B	0.679943	5.56619	2.72e-06	3.11e-07
PSMA5	-0.604689	14.3678	4.29e-15	1.14e-16
PSMC5	-0.814565	15.024	9.46e-16	2.32e-17
PSMD4	-0.624661	6.05758	8.76e-07	8.84e-08
PSME1	-0.593854	6.56427	2.73e-07	2.47e-08
PSME2	-1.06493	10.7468	1.79e-11	7.58e-13
PSME3	0.674621	15.114	7.69e-16	1.86e-17
PSMF1	0.675987	19.0879	8.17e-20	1.25e-21
PSMG2	-0.628529	11.3074	4.93e-12	1.92e-13
PTDSS1	0.773276	11.2381	5.78e-12	2.28e-13
PTGR2	0.751864	5.10039	7.94e-06	1.03e-06
PTK2B	1.10329	4.94731	1.13e-05	1.52e-06
PTOV1	-0.690449	8.0768	8.38e-09	5.55e-10
PTPN14	-0.69315	9.75989	1.74e-10	8.53e-12
PTPN2	-0.585785	3.24941	0.000563104	0.000152876
PTRHD1	-0.639802	8.3106	4.89e-09	3.08e-10
PUF60	-0.842591	15.2819	5.23e-16	1.24e-17
PUM3	0.726609	6.02141	9.52e-07	9.7e-08
PUS7L	-0.98368	3.71659	0.000192046	4.14e-05
PXMP2	-0.710728	3.93691	0.000115634	2.26e-05
QPRT	0.626201	7.14225	7.21e-08	5.73e-09
RAB27A	-0.645848	3.26496	0.000543297	0.000145757
RAB31	-0.649518	7.18797	6.49e-08	5.12e-09
RAB3B	0.665392	4.55532	2.78e-05	4.26e-06
RAB8A	0.636319	4.94844	1.13e-05	1.51e-06
RAD21	-0.663571	17.9155	1.21e-18	2.24e-20
RAE1	-0.656859	4.15087	7.07e-05	1.27e-05
RALY	-0.586589	7.65008	2.24e-08	1.59e-09
RAP1GAP2	0.838267	8.1036	7.88e-09	5.16e-10
RAP2B	1.06894	19.0579	8.75e-20	1.36e-21
RASL10B	0.830321	5.40555	3.93e-06	4.66e-07
RBM5	-0.690799	6.33415	4.63e-07	4.38e-08
RCL1	0.630228	4.06749	8.56e-05	1.59e-05
RDH5	-1.18866	5.18526	6.53e-06	8.23e-07
RECQL4	-0.832931	4.25014	5.62e-05	9.73e-06
REEP2	1.32027	5.41094	3.88e-06	4.59e-07
REV3L	0.760871	6.04455	9.03e-07	9.14e-08
RFC4	-0.678449	5.04953	8.92e-06	1.17e-06
RFC5	-0.593194	4.88173	1.31e-05	1.81e-06
RGS3	0.645394	3.89114	0.000128488	2.55e-05
RHBDF1	1.04209	15.4725	3.37e-16	7.71e-18
RIN2	0.769382	5.08375	8.25e-06	1.08e-06
RIOX1	-0.937088	3.58236	0.000261603	5.92e-05
RIPOR1	0.708927	7.84706	1.42e-08	9.8e-10
RNASEH2A	-0.88677	4.01822	9.59e-05	1.82e-05
RNASEH2C	-0.782217	6.15617	6.98e-07	6.87e-08
RNASEK	0.693082	19.8926	1.28e-20	1.81e-22
RND3	0.785235	5.41676	3.83e-06	4.52e-07
RNF141	-0.698172	4.91028	1.23e-05	1.67e-06
RNF146	0.945679	4.23327	5.84e-05	1.02e-05
RNF152	-2.5976	4.80087	1.58e-05	2.23e-06
RNF181	0.715599	20.0442	9.03e-21	1.27e-22
RNF6	0.756304	3.50686	0.000311275	7.27e-05
RNFT2	-0.627239	5.13524	7.32e-06	9.37e-07
RP2	0.706	3.23179	0.000586426	0.000160766
RPA1	-0.883125	10.2621	5.47e-11	2.48e-12
RPA2	-0.688985	4.00171	9.96e-05	1.91e-05
RPL18A	0.606411	50.165	6.84e-51	7.31e-54
RPS27	0.619294	45.5468	2.84e-46	5.82e-49
RPS6KB1	-0.747186	9.42934	3.72e-10	1.91e-11
RPTOR	0.792239	4.62274	2.38e-05	3.56e-06
RPUSD3	0.754771	9.80561	1.56e-10	7.62e-12
RRAS2	0.658878	4.70889	1.95e-05	2.85e-06
RSPH3	0.596802	5.93137	1.17e-06	1.21e-07
RSPO4	1.03258	5.80923	1.55e-06	1.66e-07
RSRP1	-0.726305	3.37311	0.000423536	0.000106799
RTL8C	0.59946	6.72165	1.9e-07	1.66e-08
RTN1	0.807743	4.0359	9.21e-05	1.73e-05
RTN4R	-1.02936	8.66838	2.15e-09	1.26e-10
RUNDC3A	1.3712	5.39702	4.01e-06	4.77e-07
RXRB	-0.795507	4.30274	4.98e-05	8.38e-06
S100A11	0.6741	32.4369	3.66e-33	1.87e-35
S100A16	0.800997	30.5442	2.86e-31	1.76e-33
SALL2	-0.599855	3.21347	0.000611682	0.000169478
SAMD4A	0.880815	10.4012	3.97e-11	1.76e-12
SARDH	1.49276	3.3116	0.000487976	0.000127308
SARS2	-0.598459	3.40741	0.000391373	9.67e-05
SASH1	-0.756521	4.11337	7.7e-05	1.41e-05
SAT1	0.755215	6.01227	9.72e-07	9.92e-08
SCAMP3	0.606804	12.8901	1.29e-13	4.13e-15
SCAP	-0.870636	3.16693	0.000680881	0.000193766
SCARA3	0.652483	7.79299	1.61e-08	1.12e-09
SCML1	0.64615	3.1423	0.000720601	0.000208151
SCN4B	0.757373	3.85378	0.000140031	2.83e-05
SDC3	0.613518	5.14094	7.23e-06	9.25e-07
SDHAF2	-0.648548	3.17993	0.000660796	0.000186108
SECISBP2	-0.727186	4.46476	3.43e-05	5.43e-06
SEL1L3	0.809219	6.96858	1.08e-07	8.85e-09
SEMA3C	-1.04708	5.82915	1.48e-06	1.58e-07
SEPHS1	-0.671303	5.2861	5.17e-06	6.39e-07
SERAC1	-0.87218	3.48713	0.00032574	7.67e-05
SERPINA1	0.763224	3.41638	0.000383375	9.43e-05
SF3B1	-0.817852	19.137	7.29e-20	1.11e-21
SFXN5	-1.46484	3.61487	0.000242736	5.4e-05
SGPL1	-0.696335	11.9862	1.03e-12	3.73e-14
SGSH	0.898546	5.09816	7.98e-06	1.04e-06
SH2D3C	1.39764	4.02798	9.38e-05	1.78e-05
SH3BGRL3	0.895764	56.7002	1.99e-57	1.42e-60
SH3RF2	0.800838	8.08097	8.3e-09	5.49e-10
SHFL	1.11438	4.92374	1.19e-05	1.62e-06
SHLD2	-0.712341	3.29725	0.000504365	0.000132617
SIAH1	-0.695679	4.50085	3.16e-05	4.93e-06
SIGMAR1	0.6849	13.1637	6.86e-14	2.12e-15
SIRT2	0.599898	3.17377	0.00067024	0.000189484
SKA1	-0.687723	3.43694	0.000365648	8.86e-05
SKI	1.1328	13.4852	3.27e-14	9.76e-16
SLC12A2	-0.875883	8.46499	3.43e-09	2.1e-10
SLC1A5	0.590422	7.14527	7.16e-08	5.68e-09
SLC25A38	0.698479	3.09894	0.00079626	0.000236381
SLC25A40	-0.898698	3.40063	0.000397532	9.86e-05
SLC25A5	-0.961667	49.8025	1.58e-50	1.97e-53
SLC29A1	0.806621	14.5307	2.95e-15	7.58e-17
SLC30A1	0.741152	7.23386	5.84e-08	4.55e-09
SLC30A3	1.43095	8.35175	4.45e-09	2.77e-10
SLC31A2	1.34261	3.10933	0.000777444	0.000229348
SLC35B2	0.586536	8.64357	2.27e-09	1.34e-10
SLC48A1	1.25864	13.1598	6.92e-14	2.15e-15
SLC6A17	1.67776	4.2198	6.03e-05	1.05e-05
SLC6A9	0.955985	10.0332	9.26e-11	4.34e-12
SLC7A11	-0.640629	3.13191	0.000738057	0.000214508
SLC8A2	0.918889	6.73216	1.85e-07	1.61e-08
SLC8B1	-0.586937	3.99987	0.00010003	1.92e-05
SMARCB1	-0.702928	4.9384	1.15e-05	1.56e-06
SMIM19	-1.00407	3.74532	0.000179755	3.81e-05
SMTN	0.593163	4.78851	1.63e-05	2.31e-06
SMYD2	-1.00418	10.9331	1.17e-11	4.8e-13
SNAI2	1.4535	8.2509	5.61e-09	3.6e-10
SNAPC3	0.630433	4.76327	1.72e-05	2.48e-06
SNHG15	0.973253	13.4579	3.48e-14	1.04e-15
SNHG19	-0.741784	9.10575	7.84e-10	4.25e-11
SNHG3	-0.762609	5.76847	1.7e-06	1.84e-07
SNRNP27	0.759064	9.46279	3.45e-10	1.76e-11
SNRNP35	-0.62017	3.41269	0.000386639	9.53e-05
SNRPA1	-0.732092	9.41394	3.86e-10	1.99e-11
SNTB2	0.717483	4.48632	3.26e-05	5.13e-06
SNUPN	-0.71481	4.85025	1.41e-05	1.96e-06
SNW1	-0.766051	6.94623	1.13e-07	9.39e-09
SNX13	-0.711465	5.9173	1.21e-06	1.26e-07
SNX24	-0.88047	4.28347	5.21e-05	8.87e-06
SNX7	0.64586	3.15169	0.000705204	0.000202573
SOBP	-2.95158	5.41896	3.81e-06	4.49e-07
SP100	-0.635012	8.52327	3e-09	1.82e-10
SPAG1	0.778919	6.1553	6.99e-07	6.89e-08
SPEG	0.960371	6.02432	9.46e-07	9.62e-08
SPINDOC	0.626965	5.25042	5.62e-06	7e-07
SPOCK1	1.16381	8.17828	6.63e-09	4.31e-10
SPRYD4	1.01218	10.3399	4.57e-11	2.05e-12
SPRYD7	0.841665	4.6323	2.33e-05	3.47e-06
SPTB	0.757914	3.41795	0.000381985	9.39e-05
SREBF1	-0.61227	5.63525	2.32e-06	2.59e-07
SRPRA	0.608279	11.2572	5.53e-12	2.17e-13
SRRM3	-1.08267	3.24941	0.000563104	0.000152885
SRSF5	-0.708655	11.2837	5.2e-12	2.03e-13
SSH1	0.685265	7.32825	4.7e-08	3.56e-09
STARD10	1.03189	4.37603	4.21e-05	6.87e-06
STARD13	0.610005	3.13713	0.000729233	0.000211489
STARD4	0.817615	10.5333	2.93e-11	1.27e-12
STBD1	0.87154	3.78934	0.000162429	3.38e-05
STMN1	-0.644214	23.5597	2.76e-24	2.8e-26
STON2	1.11002	6.85801	1.39e-07	1.18e-08
STRA6	-2.03812	3.28882	0.000514253	0.000135858
STXBP1	1.16467	10.6335	2.33e-11	9.9e-13
SVIP	-0.681259	6.6009	2.51e-07	2.24e-08
SYNE2	-0.866502	13.6957	2.02e-14	5.83e-16
SYT14	-0.985773	5.2874	5.16e-06	6.36e-07
SYT16	1.10702	3.05057	0.000890077	0.000272327
SYTL1	1.53334	5.77916	1.66e-06	1.79e-07
TAF11	-0.619536	4.06679	8.57e-05	1.59e-05
TARBP2	-1.05659	4.50309	3.14e-05	4.89e-06
TARSL2	0.640506	6.66219	2.18e-07	1.93e-08
TBC1D10B	0.679932	12.1087	7.79e-13	2.76e-14
TBC1D25	0.67468	3.34638	0.000450423	0.000115464
TBC1D9	1.05361	5.81444	1.53e-06	1.64e-07
TCF3	-0.788139	7.22441	5.96e-08	4.66e-09
TCOF1	0.761316	9.47868	3.32e-10	1.69e-11
TEAD3	0.617502	3.98067	0.000104552	2.02e-05
TERF2	0.606302	5.24046	5.75e-06	7.19e-07
TFEC	10	10.3276	4.7e-11	2.11e-12
TFPI	0.842355	5.87031	1.35e-06	1.42e-07
TGFB2	0.794228	8.74354	1.8e-09	1.04e-10
TGM4	2.47425	4.47815	3.33e-05	5.25e-06
THAP11	-0.650336	5.0857	8.21e-06	1.07e-06
THOC1	-0.656256	4.02439	9.45e-05	1.79e-05
THOC7	-0.633898	5.5277	2.97e-06	3.42e-07
THSD4	1.12717	3.07553	0.000840367	0.000252627
THYN1	-0.830026	4.33502	4.62e-05	7.67e-06
TIMM44	0.795633	4.90228	1.25e-05	1.71e-06
TIMP1	0.757874	42.1655	6.83e-43	1.89e-45
TINF2	-0.709806	3.29518	0.000506783	0.000133478
TLK1	-0.709635	8.60608	2.48e-09	1.48e-10
TLK2	-0.58527	4.82095	1.51e-05	2.12e-06
TLN1	0.607927	22.2426	5.72e-23	6.98e-25
TMCO3	0.595404	3.78987	0.000162228	3.37e-05
TMED9	-0.624894	6.94725	1.13e-07	9.35e-09
TMEM131L	-0.718836	3.35126	0.000445388	0.000113777
TMEM132D-AS1	0.891583	6.83286	1.47e-07	1.25e-08
TMEM138	0.586456	4.5753	2.66e-05	4.04e-06
TMEM143	0.998759	4.31676	4.82e-05	8.05e-06
TMEM179B	0.706316	11.0552	8.81e-12	3.55e-13
TMEM219	-0.586987	6.42324	3.77e-07	3.52e-08
TMEM39B	-1.19281	5.31136	4.88e-06	5.98e-07
TMEM44	-1.15674	3.33426	0.000463165	0.000119638
TMEM52	1.11204	4.93791	1.15e-05	1.56e-06
TMEM59	-0.662545	7.86149	1.38e-08	9.45e-10
TMEM70	0.725654	7.46009	3.47e-08	2.54e-09
TMEM97	1.09084	17.3763	4.2e-18	8.39e-20
TMSB4X	-0.777715	32.0077	9.83e-33	5.34e-35
TNFRSF10B	0.625107	6.20605	6.22e-07	6.05e-08
TNFRSF11B	-1.02527	3.58386	0.000260697	5.89e-05
TNFRSF12A	-0.632599	4.60637	2.48e-05	3.72e-06
TNKS1BP1	0.74678	10.2269	5.93e-11	2.73e-12
TNNT1	-0.974129	19.5409	2.88e-20	4.13e-22
TONSL	-0.799562	4.83376	1.47e-05	2.05e-06
TOP2B	-0.672584	7.32665	4.71e-08	3.59e-09
TOX4	-0.590728	3.08805	0.000816482	0.000243556
TP53I11	0.722662	10.322	4.76e-11	2.14e-12
TP53INP1	1.11594	9.10309	7.89e-10	4.28e-11
TPM1	-0.772733	13.6652	2.16e-14	6.32e-16
TPP1	0.787363	9.77711	1.67e-10	8.16e-12
TRANK1	1.14648	3.82096	0.000151022	3.09e-05
TRIB1	0.75128	4.6363	2.31e-05	3.43e-06
TRIM14	1.07702	6.61929	2.4e-07	2.14e-08
TRIM26	0.736514	8.16483	6.84e-09	4.45e-10
TRIM35	1.11931	7.22441	5.96e-08	4.66e-09
TRIM46	0.704754	4.28018	5.25e-05	8.96e-06
TRIM8	0.731747	6.39005	4.07e-07	3.81e-08
TRIP6	0.62954	9.14796	7.11e-10	3.84e-11
TSC22D1	-0.664471	8.03498	9.23e-09	6.18e-10
TSKU	0.755598	6.4747	3.35e-07	3.07e-08
TSPAN11	1.88664	7.22141	6.01e-08	4.7e-09
TSPYL1	-0.650846	3.30732	0.000492812	0.000128813
TUBA1A	-0.654953	15.3612	4.35e-16	1.02e-17
TUBB3	0.889028	11.864	1.37e-12	5.01e-14
TUBG2	0.604206	3.05568	0.000879673	0.000268517
TUG1	-0.634998	9.89027	1.29e-10	6.17e-12
TXNDC12	-0.743603	9.86857	1.35e-10	6.53e-12
U2AF2	0.687218	17.1488	7.1e-18	1.44e-19
UBA1	0.591346	37.2766	5.29e-38	1.93e-40
UBASH3B	0.585844	6.58879	2.58e-07	2.31e-08
UBE2M	0.669638	5.28602	5.18e-06	6.39e-07
UBE2S	-0.708215	7.58039	2.63e-08	1.88e-09
UBLCP1	-0.592072	5.84466	1.43e-06	1.51e-07
UBQLN2	-0.664579	5.81697	1.52e-06	1.63e-07
UCA1	3.21148	8.28774	5.16e-09	3.27e-10
UCP2	0.991874	16.4806	3.31e-17	7.13e-19
UGP2	-0.762174	16.8127	1.54e-17	3.19e-19
UHRF1	-0.600391	3.43053	0.000371084	9.04e-05
ULBP2	0.944563	5.25882	5.51e-06	6.84e-07
UNG	-0.723524	4.85022	1.41e-05	1.96e-06
UQCRC2	-0.621377	5.9156	1.21e-06	1.26e-07
USP28	-0.602609	4.06031	8.7e-05	1.62e-05
USP33	-0.593263	5.71843	1.91e-06	2.08e-07
USP35	0.694452	3.28882	0.000514253	0.000135897
VAV2	0.656528	3.38459	0.000412484	0.000103463
VEGFA	1.00522	9.58733	2.59e-10	1.29e-11
VEGFB	-0.720642	7.03905	9.14e-08	7.42e-09
VPS26C	-0.971313	5.33513	4.62e-06	5.59e-07
VWA8	0.772198	4.11326	7.7e-05	1.41e-05
VXN	1.63127	3.46596	0.000342013	8.17e-05
WASL	-0.616172	3.57248	0.000267621	6.07e-05
WDYHV1	-0.586636	4.29536	5.07e-05	8.58e-06
WLS	-0.943668	15.2859	5.18e-16	1.22e-17
XRCC1	-0.737622	4.05186	8.87e-05	1.66e-05
XYLB	0.796567	3.81708	0.000152376	3.12e-05
ZBED1	-1.01737	3.29984	0.000501376	0.000131607
ZBTB38	0.693418	7.11174	7.73e-08	6.18e-09
ZC3H12A	1.08196	6.10484	7.86e-07	7.83e-08
ZC3H7B	0.606318	7.94931	1.12e-08	7.61e-10
ZDHHC20	-0.661038	3.31741	0.00048149	0.000125444
ZDHHC23	-0.92273	3.43699	0.000365601	8.85e-05
ZDHHC9	1.14714	6.56936	2.7e-07	2.43e-08
ZFP92	1.08181	3.34963	0.000447064	0.000114323
ZNF165	0.763342	3.70607	0.000196757	4.26e-05
ZNF213	0.60672	4.79341	1.61e-05	2.28e-06
ZNF260	-0.72669	3.54692	0.000283846	6.52e-05
ZNF275	0.719254	6.22742	5.92e-07	5.74e-08
ZNF3	-0.633511	4.06896	8.53e-05	1.58e-05
ZNF317	0.612404	4.21523	6.09e-05	1.07e-05
ZNF410	-0.824984	9.91225	1.22e-10	5.82e-12
ZNF419	0.76479	5.14118	7.22e-06	9.23e-07
ZNF426-DT	1.37506	3.00393	0.000990993	0.000308541
ZNF441	1.67193	4.27221	5.34e-05	9.15e-06
ZNF511	-0.78361	4.94287	1.14e-05	1.54e-06
ZNF561-AS1	0.655768	5.31306	4.86e-06	5.93e-07
ZNF655	0.626961	7.06331	8.64e-08	6.97e-09
ZNF668	0.696421	3.5231	0.000299845	6.95e-05
ZNF697	0.770623	6.42907	3.72e-07	3.46e-08
ZNF703	-0.592426	3.32347	0.000474817	0.000123354
ZNF704	-0.65172	3.77441	0.00016811	3.52e-05
ZNF785	-0.637107	4.44604	3.58e-05	5.71e-06
ZNF805	0.656509	4.19964	6.31e-05	1.12e-05
ZRSR2	0.859938	3.19706	0.000635245	0.000177101
ZW10	-1.2223	6.69282	2.03e-07	1.79e-08
ZYX	0.606899	19.2576	5.53e-20	8.27e-22
