# Supplementary material for: Multigenerational cell tracking of DNA replication and heritable DNA damage
Source: Nature. 2025 May 21;642(8068):785–95. doi: 10.1038/s41586-025-08986-0 (PMC12176655; doi:10.1038/s41586-025-08986-0)
Supplement: Supplementary file 4 — Differential gene expression from scRNA-seq of Pevonedistat-treated polyploid vs. EV cells, related to Supplementary Fig. 9c. [file 41586_2025_8986_MOESM4_ESM.xlsx]

## Sheet: Sheet1
gene_name	log2fc	neg_log10fdr	fdr	p-value
A1BG-AS1	0.628492	7.3314	4.66e-08	2.58e-08
AADAT	-1.01012	7.9388	1.15e-08	5.6e-09
AAMDC	-0.628364	8.08925	8.14e-09	3.8e-09
ABCD4	-0.603848	12.0667	8.58e-13	1.26e-13
ABCG4	1.86241	5.82861	1.48e-06	1.05e-06
ABHD17B	-0.748826	12.892	1.28e-13	1.54e-14
ABI1	-0.610899	9.95031	1.12e-10	3.12e-11
ABI3	1.28185	12.6977	2.01e-13	2.51e-14
ABL2	0.587951	15.5393	2.89e-16	2.05e-17
ABRAXAS1	-0.766816	8.00181	9.96e-09	4.75e-09
AC004148	0.652023	6.1403	7.24e-07	4.93e-07
AC004835	-1.29983	6.07581	8.4e-07	5.78e-07
AC004918	0.691307	4.56444	2.73e-05	2.2e-05
AC005261	-0.67311	9.48118	3.3e-10	1.06e-10
AC006141	0.594418	9.12721	7.46e-10	2.65e-10
AC006213	-0.696354	6.43941	3.64e-07	2.36e-07
AC007906	1.41979	4.85835	1.39e-05	1.09e-05
AC008771	-1.10475	4.22952	5.89e-05	4.9e-05
AC008825	1.05966	3.63769	0.000230309	0.000199764
AC008969	-1.05086	3.53027	0.000294936	0.000257673
AC009107	1.0008	9.86767	1.36e-10	3.88e-11
AC010789	0.718374	14.2879	5.15e-15	4.43e-16
AC010969	-0.659459	3.58086	0.000262509	0.000228564
AC011346	-0.864829	3.61175	0.000244482	0.000212398
AC012146	0.873881	19.9886	1.03e-20	4.04e-22
AC012313	-0.663452	4.29189	5.11e-05	4.22e-05
AC012615	-0.66597	4.86334	1.37e-05	1.08e-05
AC015871	-0.794083	4.97572	1.06e-05	8.23e-06
AC018647	-0.810481	6.11051	7.75e-07	5.31e-07
AC024560	-0.972142	5.33862	4.59e-06	3.45e-06
AC025857	1.87626	6.2722	5.34e-07	3.56e-07
AC026979	-0.725358	7.18748	6.49e-08	3.7e-08
AC069061	0.605948	3.2339	0.000583576	0.000519527
AC079949	1.74851	6.71249	1.94e-07	1.21e-07
AC084756	0.673244	11.0522	8.87e-12	1.78e-12
AC090192	0.954899	3.78556	0.000163846	0.000140771
AC092069	-0.695984	15.7282	1.87e-16	1.27e-17
AC092279	-0.707671	3.6842	0.000206917	0.000178968
AC092803	-0.59047	8.69971	2e-09	7.94e-10
AC093635	-2.36343	3.8938	0.000127702	0.000108936
AC093673	0.776194	11.9479	1.13e-12	1.71e-13
AC098487	0.835709	9.0207	9.53e-10	3.49e-10
AC103740	1.91956	4.7957	1.6e-05	1.27e-05
AC136616	0.876229	9.37224	4.24e-10	1.41e-10
AC239868	-2.30107	3.95865	0.00010999	9.35e-05
AC245060	-1.1717	5.65333	2.22e-06	1.62e-06
ACADSB	-1.48943	7.13997	7.24e-08	4.17e-08
ACAP3	-0.704022	8.04271	9.06e-09	4.28e-09
ACBD6	0.67739	16.412	3.87e-17	2.36e-18
ACOT13	0.622694	14.8793	1.32e-15	1.04e-16
ACOT4	-0.782416	6.26457	5.44e-07	3.63e-07
ACOX3	1.22498	4.14272	7.2e-05	6.04e-05
ACP2	-0.746396	4.46568	3.42e-05	2.79e-05
ACSL1	-1.55167	7.53972	2.89e-08	1.54e-08
ACTA2	2.67907	10.8467	1.42e-11	3.02e-12
ACTN1	0.660629	35.9105	1.23e-36	1.28e-38
ACVR1	0.66327	10.8033	1.57e-11	3.37e-12
ADAM12	0.838555	19.3223	4.76e-20	2.03e-21
ADAMTSL5	0.638198	8.59302	2.55e-09	1.04e-09
ADD3	-0.686583	13.1348	7.33e-14	8.23e-15
ADGRV1	-1.16617	6.11318	7.71e-07	5.28e-07
ADPRH	1.19278	4.25192	5.6e-05	4.65e-05
ADPRM	0.756928	8.51404	3.06e-09	1.28e-09
ADRB2	1.0399	6.12918	7.43e-07	5.07e-07
AF279873	0.63348	11.9914	1.02e-12	1.53e-13
AGPAT1	-0.926951	14.7759	1.68e-15	1.34e-16
AIFM1	-0.990797	9.59449	2.54e-10	7.91e-11
AJUBA	-0.847789	13.004	9.91e-14	1.15e-14
AK2	0.69078	14.3279	4.7e-15	4.02e-16
AK5	0.82357	22.4614	3.46e-23	1.07e-24
AKAP12	0.603153	10.2329	5.85e-11	1.48e-11
AKAP17A	0.755351	10.1522	7.04e-11	1.83e-11
AKAP5	-0.747114	5.74473	1.8e-06	1.29e-06
AKAP9	-0.698161	12.9089	1.23e-13	1.47e-14
AL049840	0.848557	10.2632	5.45e-11	1.37e-11
AL355377	-0.619702	6.23499	5.82e-07	3.9e-07
AL355512	1.01397	4.78309	1.65e-05	1.31e-05
AL355916	0.605575	7.29242	5.1e-08	2.85e-08
AL358334	-1.44205	6.07407	8.43e-07	5.81e-07
AL442067	1.62523	5.76868	1.7e-06	1.22e-06
AL450306	0.942403	10.987	1.03e-11	2.1e-12
AL627171	0.933818	6.17459	6.69e-07	4.54e-07
AL844908	0.860922	4.28115	5.23e-05	4.34e-05
ALDH4A1	-1.24124	3.01758	0.000960332	0.000863989
ALG10	-0.749107	7.0967	8e-08	4.64e-08
ALG11	1.39149	7.26892	5.38e-08	3.02e-08
ALG3	0.898493	30.5853	2.6e-31	4.17e-33
ALKBH4	-0.605517	8.83696	1.46e-09	5.61e-10
ALKBH5	0.84556	18.4896	3.24e-19	1.52e-20
AMH	0.933347	3.04061	0.000910726	0.000818723
AMN1	-0.977231	6.48178	3.3e-07	2.13e-07
AMPH	-1.01833	4.19675	6.36e-05	5.3e-05
AMTN	3.40418	8.45992	3.47e-09	1.47e-09
ANAPC4	-0.794474	6.15388	7.02e-07	4.77e-07
ANK3	-1.06964	10.3994	3.99e-11	9.63e-12
ANKMY2	-1.16678	8.19677	6.36e-09	2.88e-09
ANKRD13A	0.65737	6.22282	5.99e-07	4.02e-07
ANKRD40	0.603971	14.9856	1.03e-15	7.99e-17
ANKRD42	0.854152	8.49608	3.19e-09	1.34e-09
ANKRD44	-1.19148	4.5484	2.83e-05	2.29e-05
ANKS3	0.763306	9.59912	2.52e-10	7.82e-11
ANO10	0.60332	15.28	5.25e-16	3.9e-17
AP001062	0.608296	3.02416	0.000945892	0.000850915
AP002784	0.85258	7.18214	6.57e-08	3.75e-08
AP005136	1.80439	6.67742	2.1e-07	1.31e-07
AP1M1	0.726654	12.2041	6.25e-13	8.82e-14
AP4B1	1.04854	16.1666	6.81e-17	4.31e-18
AP4M1	-1.09448	3.2248	0.000595942	0.000530823
APEX2	0.697549	18.4478	3.57e-19	1.69e-20
APH1A	-0.930171	5.38791	4.09e-06	3.07e-06
ARAP1	-1.5736	7.08283	8.26e-08	4.81e-08
ARF5	-0.969758	3.48892	0.000324401	0.000283953
ARFGAP3	-0.695244	10.8732	1.34e-11	2.81e-12
ARHGAP1	0.634825	15.4004	3.98e-16	2.89e-17
ARHGAP42	-1.05901	4.10851	7.79e-05	6.56e-05
ARHGEF10	-0.77453	6.60356	2.49e-07	1.58e-07
ARHGEF3	-1.84317	4.81276	1.54e-05	1.21e-05
ARHGEF39	-0.601079	5.27883	5.26e-06	3.98e-06
ARHGEF9	-0.667605	4.74747	1.79e-05	1.42e-05
ARL14EP	-0.776507	8.41715	3.83e-09	1.64e-09
ARL5B	-0.596707	11.8056	1.56e-12	2.48e-13
ARL6IP6	-1.06647	6.05502	8.81e-07	6.09e-07
ARMC5	-0.884787	3.63493	0.000231778	0.000201078
ARMC7	-0.869452	4.47571	3.34e-05	2.72e-05
ARMC9	-0.776127	7.62474	2.37e-08	1.24e-08
ARNT	-0.60793	9.65467	2.21e-10	6.79e-11
ARNT2	-1.08137	6.4121	3.87e-07	2.52e-07
ARSB	-0.668766	9.82836	1.48e-10	4.3e-11
ASL	0.586631	11.0491	8.93e-12	1.79e-12
ASPHD1	0.765077	6.08295	8.26e-07	5.68e-07
ATG9A	0.624094	11.0677	8.56e-12	1.71e-12
ATL1	-0.644588	7.8359	1.46e-08	7.25e-09
ATP10D	0.731646	4.6759	2.11e-05	1.69e-05
ATP1B1	0.607477	13.3474	4.49e-14	4.79e-15
ATP5MD	0.63695	19.4321	3.7e-20	1.56e-21
ATP5MPL	0.61052	17.5883	2.58e-18	1.38e-19
ATP5PF	0.586433	26.1832	6.56e-27	1.51e-28
ATP9B	0.745728	3.71302	0.000193634	0.000167107
ATRIP	1.14354	7.49883	3.17e-08	1.7e-08
ATXN7L2	-0.659331	4.97572	1.06e-05	8.23e-06
AUP1	0.906238	32.4339	3.68e-33	4.76e-35
B3GALNT1	0.694843	6.88586	1.3e-07	7.85e-08
B3GALT6	1.08249	14.247	5.66e-15	4.92e-16
B3GAT1	-0.646636	4.2631	5.46e-05	4.53e-05
B3GNT2	-0.610015	5.96327	1.09e-06	7.61e-07
B3GNT4	0.771971	3.51849	0.000303048	0.000264893
BAIAP2	0.897507	15.6007	2.51e-16	1.76e-17
BAIAP2-DT	-0.609149	7.87827	1.32e-08	6.53e-09
BAMBI	-1.07697	3.07523	0.000840954	0.000754458
BCAP31	0.608093	19.0715	8.48e-20	3.73e-21
BCAR1	-0.643352	9.31403	4.85e-10	1.63e-10
BCAS4	-0.632687	9.16926	6.77e-10	2.38e-10
BCAT2	-0.654263	5.98395	1.04e-06	7.24e-07
BCKDHB	-1.44208	8.55679	2.77e-09	1.15e-09
BCL11B	-0.736572	6.78643	1.64e-07	1e-07
BCL2L1	0.761422	15.5326	2.93e-16	2.08e-17
BCL7A	0.592791	11.4915	3.22e-12	5.68e-13
BCOR	-0.854314	6.76422	1.72e-07	1.06e-07
BDH2	-0.701944	10.9528	1.11e-11	2.29e-12
BLCAP	0.68563	12.4164	3.83e-13	5.13e-14
BOD1	-0.834307	6.86076	1.38e-07	8.35e-08
BOK	-0.815763	15.6066	2.47e-16	1.73e-17
BOPÊ1.00	0.856116	14.1179	7.62e-15	6.82e-16
BORA	-0.786731	4.18364	6.55e-05	5.47e-05
BORCS5	-0.727739	4.78376	1.65e-05	1.3e-05
BPGM	1.07181	10.6046	2.49e-11	5.66e-12
BPHL	-0.941991	4.50146	3.15e-05	2.56e-05
BRD1	-0.628343	4.32573	4.72e-05	3.9e-05
BRD3	-0.689583	15.6308	2.34e-16	1.63e-17
BRD9	0.620796	9.18208	6.58e-10	2.3e-10
BRSK1	-0.828644	6.18236	6.57e-07	4.45e-07
BRWD3	-0.640324	13.5642	2.73e-14	2.77e-15
BSDC1	-0.728115	7.94975	1.12e-08	5.44e-09
BSG	-0.626833	12.3898	4.08e-13	5.48e-14
BTBD10	0.728936	13.5391	2.89e-14	2.95e-15
BTBD19	0.596726	11.5527	2.8e-12	4.86e-13
BTBD3	-0.66247	9.25121	5.61e-10	1.93e-10
BTD	-0.717622	6.42643	3.75e-07	2.44e-07
BZW2	-0.645994	12.0131	9.7e-13	1.44e-13
C11ORF24	0.983182	21.5734	2.67e-22	9.02e-24
C12ORF45	0.665796	10.8066	1.56e-11	3.34e-12
C16ORF72	0.620009	9.59019	2.57e-10	8e-11
C17ORF58	0.833565	15.6066	2.47e-16	1.73e-17
C1GALT1C1	-0.882873	7.33092	4.67e-08	2.59e-08
C1ORF112	-0.856102	3.29124	0.000511394	0.00045357
C1ORF174	-0.676491	13.9459	1.13e-14	1.05e-15
C1ORF216	-0.817437	5.88946	1.29e-06	9.11e-07
C1ORF56	0.588355	10.7697	1.7e-11	3.69e-12
C1S	1.48071	9.51975	3.02e-10	9.6e-11
C20ORF194	-0.844193	6.89235	1.28e-07	7.72e-08
C2CD2	1.07649	9.12789	7.45e-10	2.65e-10
C2CD4C	-0.82269	5.83609	1.46e-06	1.04e-06
C3ORF38	-0.685159	11.6519	2.23e-12	3.76e-13
C5AR1	-1.03668	4.06622	8.59e-05	7.25e-05
C7ORF26	-0.729573	7.79403	1.61e-08	8.07e-09
CACHD1	-1.02746	5.16338	6.86e-06	5.25e-06
CADM4	-1.05037	10.2429	5.72e-11	1.45e-11
CADPS2	-2.36396	3.6266	0.000236267	0.000205137
CAMK2D	-0.679935	7.94733	1.13e-08	5.48e-09
CAPN15	0.885379	19.1801	6.61e-20	2.86e-21
CARD11	-0.752141	6.10578	7.84e-07	5.37e-07
CASKIN1	0.680268	4.13335	7.36e-05	6.17e-05
CASP4	-0.712785	7.51426	3.06e-08	1.64e-08
CBX8	-0.611958	7.62908	2.35e-08	1.23e-08
CCDC126	-0.810716	3.01541	0.000965142	0.000868485
CCDC144NL	-1.51475	4.52757	2.97e-05	2.41e-05
CCDC167	0.731398	12.1155	7.67e-13	1.11e-13
CCDC184	0.901767	5.88896	1.29e-06	9.12e-07
CCDC88A	-0.635844	13.315	4.84e-14	5.18e-15
CCDC97	-0.971333	3.41237	0.000386928	0.000340272
CCHCR1	-0.84038	3.58307	0.000261176	0.000227381
CCL2	-1.44835	3.06926	0.000852588	0.000765267
CCNDBP1	-0.753641	11.6565	2.21e-12	3.71e-13
CCNK	0.638626	11.9091	1.23e-12	1.89e-13
CD274	0.995779	5.15761	6.96e-06	5.32e-06
CD40	-0.819161	12.7637	1.72e-13	2.11e-14
CD55	1.15487	25.058	8.75e-26	2.22e-27
CD9	-1.12836	43.7585	1.74e-44	1.32e-46
CD99L2	-0.924202	5.96509	1.08e-06	7.58e-07
CDC25A	0.600734	12.2573	5.53e-13	7.72e-14
CDC37	0.682891	16.0312	9.31e-17	6.04e-18
CDC42EP1	0.594597	11.1928	6.41e-12	1.24e-12
CDC42EP5	-1.11781	4.65264	2.23e-05	1.79e-05
CDC45	-0.636034	11.438	3.65e-12	6.55e-13
CDH11	-1.90318	7.63524	2.32e-08	1.21e-08
CDH2	-0.603468	10.0965	8.01e-11	2.11e-11
CDHR1	1.33748	3.55002	0.000281824	0.000245775
CDIPT	0.694701	15.0872	8.18e-16	6.24e-17
CDK10	-0.694319	7.78434	1.64e-08	8.27e-09
CDK19	-0.772432	13.8991	1.26e-14	1.18e-15
CDK2AP1	0.607474	19.5738	2.67e-20	1.11e-21
CDK5RAP2	0.630946	11.3366	4.61e-12	8.54e-13
CDK6	-0.731055	16.224	5.97e-17	3.76e-18
CDK9	-0.59809	9.15551	6.99e-10	2.47e-10
CDKL1	0.855639	3.28388	0.000520135	0.000461505
CECR2	-0.623764	4.13764	7.28e-05	6.11e-05
CENPX	0.839006	17.4863	3.26e-18	1.77e-19
CEP126	0.713272	8.52506	2.98e-09	1.25e-09
CEP192	-0.640138	9.67505	2.11e-10	6.43e-11
CEP85	1.04308	6.65984	2.19e-07	1.37e-07
CEP89	0.713037	12.6466	2.26e-13	2.85e-14
CERS2	-1.24902	14.1649	6.84e-15	6.05e-16
CETN2	0.812365	19.8833	1.31e-20	5.2e-22
CFAP44	-0.884437	4.45044	3.54e-05	2.89e-05
CGREF1	0.840394	3.4092	0.000389762	0.000342832
CHCHD4	0.677601	9.47315	3.36e-10	1.08e-10
CHD2	-0.592049	7.02158	9.52e-08	5.6e-08
CHMP1B	-0.861367	14.7526	1.77e-15	1.42e-16
CHPF2	2.12692	7.82101	1.51e-08	7.54e-09
CHST3	1.11966	23.2106	6.16e-24	1.78e-25
CHST6	-0.618365	3.41781	0.000382108	0.000335967
CKS2	0.743642	25.2693	5.38e-26	1.33e-27
CLASRP	-0.597622	7.81083	1.55e-08	7.74e-09
CLDND1	0.959503	34.9308	1.17e-35	1.31e-37
CLEC2D	-0.82304	6.30636	4.94e-07	3.27e-07
CLHC1	-0.657174	5.75143	1.77e-06	1.27e-06
CLMP	1.03357	3.58465	0.000260226	0.000226508
CMAS	0.642498	14.5817	2.62e-15	2.16e-16
CMTM8	-0.918073	15.6701	2.14e-16	1.48e-17
CMTR1	-0.862282	7.03509	9.22e-08	5.42e-08
CMTR2	-1.4279	11.2022	6.28e-12	1.21e-12
CNDP2	-0.763284	13.9678	1.08e-14	9.97e-16
CNN3	-0.83472	18.3433	4.54e-19	2.19e-20
CNOT3	-0.790058	8.65389	2.22e-09	8.92e-10
CNP	-0.734088	13.4265	3.75e-14	3.94e-15
CNTLN	-0.589502	7.81203	1.54e-08	7.71e-09
CNTNAP1	-2.39819	4.383	4.14e-05	3.4e-05
CNTRL	-0.87104	6.30915	4.91e-07	3.25e-07
COBL	-0.680371	9.59869	2.52e-10	7.83e-11
COBLL1	0.785565	5.88799	1.29e-06	9.14e-07
COG2	-0.630699	7.24033	5.75e-08	3.25e-08
COG6	-0.625886	4.79858	1.59e-05	1.26e-05
COL13A1	1.20645	5.42685	3.74e-06	2.8e-06
COL7A1	0.626894	7.77326	1.69e-08	8.51e-09
COMMD3	0.593762	10.5723	2.68e-11	6.15e-12
COMMD6	-0.755417	13.5803	2.63e-14	2.66e-15
COMTD1	-0.730551	3.7921	0.000161399	0.000138556
COPB2	-0.628636	11.1705	6.75e-12	1.31e-12
COPRS	0.740449	24.8148	1.53e-25	3.95e-27
COQ8B	-1.08024	9.85462	1.4e-10	4.02e-11
CORO7	0.932476	8.04946	8.92e-09	4.21e-09
COX16	0.777199	26.2999	5.01e-27	1.13e-28
CPT1A	-0.593863	3.91929	0.000120423	0.000102611
CPT1B	-1.22549	8.02347	9.47e-09	4.49e-09
CPT2	0.91536	3.51595	0.000304825	0.000266579
CREB3L4	-1.80186	4.50378	3.13e-05	2.55e-05
CREBRF	-1.15042	3.627	0.000236048	0.000204906
CREBZF	-0.792747	11.2737	5.33e-12	1.01e-12
CRIM1-DT	-0.898036	5.13464	7.33e-06	5.62e-06
CRISPLD2	1.78974	5.06942	8.52e-06	6.58e-06
CRTC2	-1.73573	5.22802	5.92e-06	4.5e-06
CRY1	-1.05369	9.91867	1.21e-10	3.4e-11
CSRP1	0.898099	24.1327	7.37e-25	2e-26
CSTF1	-0.589299	12.6524	2.23e-13	2.81e-14
CTSC	-0.687806	13.0006	9.99e-14	1.16e-14
CTSD	-0.620879	11.7784	1.67e-12	2.65e-13
CTU2	-0.908681	6.56115	2.75e-07	1.75e-07
CXCL16	0.892888	8.06552	8.6e-09	4.04e-09
CYB5RL	-0.618758	4.49925	3.17e-05	2.58e-05
CYP26B1	-0.963822	7.74945	1.78e-08	9.05e-09
DAPL1	0.649598	9.69717	2.01e-10	6.07e-11
DAZAP2	-0.638771	11.1245	7.51e-12	1.48e-12
DBNDD2	0.640404	17.0985	7.97e-18	4.49e-19
DCAF11	-0.611697	9.90701	1.24e-10	3.5e-11
DCAF12L1	-1.97806	4.1275	7.46e-05	6.26e-05
DCDC2C	10	10.0782	8.35e-11	2.23e-11
DCK	-0.98132	8.35001	4.47e-09	1.95e-09
DCLK1	0.623162	4.56077	2.75e-05	2.22e-05
DCLRE1A	-1.11113	7.26206	5.47e-08	3.08e-08
DCLRE1C	-0.628868	7.98791	1.03e-08	4.92e-09
DCST1-AS1	0.750152	3.85765	0.000138786	0.000118731
DCTN3	-0.609839	10.6766	2.11e-11	4.68e-12
DDOST	-1.3132	24.4679	3.41e-25	8.98e-27
DDR2	-0.644855	7.43939	3.64e-08	1.97e-08
DDX5	-0.758973	40.5945	2.54e-41	2.18e-43
DEAF1	0.616691	7.08698	8.19e-08	4.76e-08
DECR1	-1.02102	16.1874	6.49e-17	4.11e-18
DEF8	0.707326	15.3981	4e-16	2.92e-17
DEK	-0.638752	12.7559	1.75e-13	2.16e-14
DELE1	-0.708446	4.05039	8.9e-05	7.53e-05
DENND4C	-0.815914	8.50258	3.14e-09	1.32e-09
DEPDC1B	-0.677103	12.1869	6.5e-13	9.24e-14
DERA	-0.723607	16.2581	5.52e-17	3.46e-18
DGAT2	0.678704	6.76663	1.71e-07	1.05e-07
DGKZ	0.592211	8.36302	4.33e-09	1.89e-09
DHRS13	-1.03962	4.60778	2.47e-05	1.99e-05
DHTKD1	-0.695021	7.94527	1.13e-08	5.51e-09
DIAPH3	0.625146	12.8329	1.47e-13	1.78e-14
DIPK1A	-0.912639	11.9381	1.15e-12	1.75e-13
DIPK2A	0.655362	10.0743	8.43e-11	2.25e-11
DKC1	0.619306	11.7547	1.76e-12	2.83e-13
DLC1	0.795988	10.6235	2.38e-11	5.4e-12
DLL3	1.15531	6.27118	5.36e-07	3.57e-07
DNAJC11	0.589957	14.91	1.23e-15	9.61e-17
DNAJC2	0.64536	11.1126	7.72e-12	1.52e-12
DNASE1	0.607708	8.57578	2.66e-09	1.09e-09
DNMT3A	-0.598278	9.07805	8.36e-10	3.02e-10
DNTTIP1	0.697125	13.5347	2.92e-14	2.99e-15
DOCK5	0.725137	12.9006	1.26e-13	1.5e-14
DOCK9	-0.751801	7.18214	6.57e-08	3.75e-08
DOK4	-0.650683	6.10918	7.78e-07	5.33e-07
DPCD	0.87101	10.503	3.14e-11	7.37e-12
DPP9	0.955465	24.0685	8.54e-25	2.33e-26
DUBR	-0.747061	6.50996	3.09e-07	1.99e-07
DUT	-0.91539	31.6998	2e-32	2.79e-34
DYNLL1	0.607981	32.1343	7.34e-33	9.87e-35
DZANK1	-0.615182	3.33964	0.000457469	0.000404025
E2F2	-0.666312	4.9045	1.25e-05	9.76e-06
EDEM3	0.800132	11.4561	3.5e-12	6.24e-13
EEF1B2	0.681572	57.3628	4.34e-58	1.25e-60
EEF2K	-0.60665	6.21783	6.06e-07	4.08e-07
EFHD2	0.69257	10.2746	5.31e-11	1.33e-11
EFL1	-0.5931	6.5179	3.03e-07	1.95e-07
EFNA1	-0.847672	4.18789	6.49e-05	5.41e-05
EGFL8	0.800291	8.3279	4.7e-09	2.06e-09
EGLN2	-0.848876	10.0023	9.95e-11	2.72e-11
EIF3B	0.841859	53.3122	4.87e-54	1.96e-56
EIF4EBP3	-0.699573	3.29529	0.000506655	0.000449014
EIF4ENIF1	-0.712451	6.07465	8.42e-07	5.8e-07
EIF4H	0.721128	52.1753	6.68e-53	2.92e-55
EIF6	0.892943	31.949	1.12e-32	1.54e-34
ELAC1	-0.611495	4.25345	5.58e-05	4.63e-05
ELAVL2	-1.01776	4.15073	7.07e-05	5.92e-05
ELOVL6	-0.974764	9.55754	2.77e-10	8.68e-11
EML6	-0.767043	5.4783	3.32e-06	2.47e-06
EMP3	0.749321	25.5459	2.84e-26	6.86e-28
ENDOG	1.05497	5.34445	4.52e-06	3.4e-06
ENO1	0.628147	54.098	7.98e-55	3e-57
ENTPD6	0.637073	14.0026	9.94e-15	9.1e-16
EPB41	-1.05374	7.88412	1.31e-08	6.43e-09
EPB41L4A-AS1	0.614033	10.3001	5.01e-11	1.24e-11
EPC1	-0.705888	10.4285	3.73e-11	8.94e-12
EPC2	-0.765455	8.94059	1.15e-09	4.29e-10
EPHA1-AS1	0.679749	4.56444	2.73e-05	2.2e-05
EPHB4	-0.586353	15.3854	4.12e-16	3.01e-17
EPS15L1	0.833115	9.11647	7.65e-10	2.73e-10
ERCC6	-0.790823	7.67983	2.09e-08	1.08e-08
ERCC8	0.831223	16.3975	4e-17	2.46e-18
ERMARD	-0.7394	3.77627	0.00016739	0.000143933
ERNÊ1.00	-0.717343	9.02842	9.37e-10	3.43e-10
ERVMER61-1	-0.96982	3.01107	0.000974824	0.000877538
ESD	0.816562	27.0753	8.41e-28	1.75e-29
ETV1	-2.63915	4.43129	3.7e-05	3.03e-05
ETV3	-0.684924	9.55718	2.77e-10	8.69e-11
ETV5	-0.649722	11.1449	7.16e-12	1.4e-12
EXD2	-0.628696	7.60093	2.51e-08	1.32e-08
EXD3	-0.766948	4.73714	1.83e-05	1.46e-05
EXOC2	-1.08493	11.6215	2.39e-12	4.07e-13
FAAP100	-1.70366	3.19173	0.000643082	0.000573962
FAM102B	-0.72423	6.54989	2.82e-07	1.8e-07
FAM117B	-0.960776	3.85965	0.000138149	0.00011815
FAM149B1	-0.655872	6.07207	8.47e-07	5.84e-07
FAM168A	-0.633501	11.7494	1.78e-12	2.88e-13
FAM171B	0.744219	14.7134	1.93e-15	1.57e-16
FAM199X	-0.608424	6.68974	2.04e-07	1.27e-07
FAM210B	0.656116	8.21675	6.07e-09	2.74e-09
FAM229A	-0.819176	3.21639	0.000607588	0.000541565
FAM3A	0.678349	11.8166	1.53e-12	2.4e-13
FAM83H	0.864872	14.4874	3.26e-15	2.73e-16
FANCC	-0.728666	5.73344	1.85e-06	1.33e-06
FANCL	-0.758336	13.0954	8.03e-14	9.13e-15
FBH1	-0.879838	10.7048	1.97e-11	4.36e-12
FBXL16	-0.791564	7.3987	3.99e-08	2.18e-08
FBXL20	-0.652239	6.81057	1.55e-07	9.45e-08
FBXL4	-0.641927	4.66787	2.15e-05	1.72e-05
FBXL8	1.12691	5.54412	2.86e-06	2.11e-06
FBXO10	-0.602212	3.76502	0.000171782	0.000147784
FBXO31	0.626424	11.6248	2.37e-12	4.03e-13
FCGRT	-0.896042	4.27686	5.29e-05	4.38e-05
FEZ1	0.614732	4.58524	2.6e-05	2.1e-05
FGD5-AS1	-0.625308	10.5142	3.06e-11	7.15e-12
FGGY	-1.55548	7.06571	8.6e-08	5.01e-08
FKBP15	0.603154	10.3488	4.48e-11	1.1e-11
FKBP1A	0.61349	30.5302	2.95e-31	4.79e-33
FKBP7	-1.28829	7.72498	1.88e-08	9.65e-09
FKBPL	-0.947756	3.80501	0.00015667	0.0001344
FKRP	-0.811094	3.47806	0.000332615	0.000291548
FKTN	0.767341	5.55272	2.8e-06	2.06e-06
FLYWCH1	1.06611	19.8289	1.48e-20	5.97e-22
FLYWCH2	-0.644628	5.97913	1.05e-06	7.33e-07
FMC1	-0.84958	5.57201	2.68e-06	1.97e-06
FN3KRP	0.683187	12.5237	2.99e-13	3.91e-14
FNDC3A	-0.814311	13.6209	2.39e-14	2.39e-15
FOXN3-AS1	0.642011	6.40715	3.92e-07	2.55e-07
FOXO1	-0.840297	3.90162	0.000125425	0.000106917
FOXO3B	0.768015	4.06629	8.58e-05	7.25e-05
FRMD4A	-0.833144	4.39267	4.05e-05	3.32e-05
FUT10	0.999176	3.94294	0.000114041	9.7e-05
FZD5	0.786214	4.57631	2.65e-05	2.14e-05
FZD7	-1.2901	6.94403	1.14e-07	6.78e-08
G2E3	-0.684492	10.94	1.15e-11	2.37e-12
G6PC3	0.706175	19.522	3.01e-20	1.25e-21
GAB1	-0.851986	4.43868	3.64e-05	2.98e-05
GABPA	-0.747917	4.87484	1.33e-05	1.05e-05
GALNT7	-0.939643	15.855	1.4e-16	9.3e-18
GCA	-0.994555	9.01857	9.58e-10	3.52e-10
GGPS1	0.60275	11.6735	2.12e-12	3.56e-13
GIHCG	-0.588078	6.82501	1.5e-07	9.12e-08
GJB3	0.631589	7.18145	6.58e-08	3.76e-08
GLMN	-0.703506	4.56908	2.7e-05	2.18e-05
GNAZ	-1.21602	4.14127	7.22e-05	6.06e-05
GNB2	-0.929727	14.942	1.14e-15	8.87e-17
GNG4	0.976522	4.1555	6.99e-05	5.85e-05
GNL2	0.606058	10.0719	8.47e-11	2.26e-11
GOLGA8B	0.735177	13.4244	3.76e-14	3.96e-15
GPAM	-0.874583	4.26604	5.42e-05	4.5e-05
GPD1L	0.798084	7.85373	1.4e-08	6.94e-09
GPR135	1.00447	4.87824	1.32e-05	1.04e-05
GPR146	0.734499	9.81369	1.54e-10	4.48e-11
GPR161	-0.777715	13.3041	4.96e-14	5.33e-15
GPR3	1.11961	15.7515	1.77e-16	1.2e-17
GPRASP2	-0.602702	6.21111	6.15e-07	4.15e-07
GPX3	0.797529	7.69327	2.03e-08	1.05e-08
GPX8	-0.621471	13.7243	1.89e-14	1.85e-15
GRB10	0.637076	10.0689	8.53e-11	2.28e-11
GREB1	0.908123	10.3238	4.75e-11	1.17e-11
GRIN2C	2.1617	9.04605	8.99e-10	3.27e-10
GRINA	-0.687776	11.0377	9.17e-12	1.85e-12
GRIP1	-0.614285	3.15813	0.000694822	0.00062105
GSDMD	-1.00633	5.96716	1.08e-06	7.54e-07
GTF3C3	-0.621852	7.33014	4.68e-08	2.59e-08
GTPBP1	0.798241	15.507	3.11e-16	2.21e-17
GTPBP10	-0.586713	5.00914	9.79e-06	7.59e-06
GTPBP2	-1.33405	13.0006	9.99e-14	1.16e-14
GTPBP6	-1.01757	3.01498	0.000966102	0.000869433
HAP1	0.933642	3.28388	0.000520135	0.000461505
HAUS4	-0.868952	7.98061	1.05e-08	5.02e-09
HBEGF	0.736434	11.2226	5.99e-12	1.15e-12
HCN2	0.912549	6.62702	2.36e-07	1.49e-07
HDAC5	-0.640706	8.7548	1.76e-09	6.92e-10
HDAC8	-0.600628	12.0958	8.02e-13	1.17e-13
HDHD5	-0.601217	5.98185	1.04e-06	7.27e-07
HECW1	0.745948	3.23741	0.000578881	0.000515246
HEG1	0.941084	27.1192	7.6e-28	1.57e-29
HELB	-1.1191	8.28057	5.24e-09	2.33e-09
HEXB	-0.97203	10.5316	2.94e-11	6.83e-12
HEXIM1	-0.849492	11.1523	7.04e-12	1.37e-12
HHLA3	-0.87349	5.95422	1.11e-06	7.78e-07
HIBADH	-0.780902	6.75398	1.76e-07	1.09e-07
HIC2	0.86729	8.13824	7.27e-09	3.35e-09
HIF1A	-0.718575	18.6084	2.46e-19	1.14e-20
HIST1H1A	-0.632334	4.80149	1.58e-05	1.25e-05
HIST1H2BK	-0.759938	3.22957	0.000589423	0.000524835
HIVEP3	0.988733	10.3672	4.29e-11	1.05e-11
HLTF	-0.598196	11.6217	2.39e-12	4.06e-13
HMCES	-0.75361	13.3661	4.3e-14	4.56e-15
HMCN1	-2.15597	3.04834	0.000894654	0.000803728
HMGA1	0.653717	27.4135	3.86e-28	7.95e-30
HMGB2	-1.2915	24.9527	1.12e-25	2.84e-27
HMGN2	-0.712224	23.7953	1.6e-24	4.42e-26
HMGN3	-0.892496	14.2692	5.38e-15	4.65e-16
HNRNPH2	-0.787964	13.7123	1.94e-14	1.91e-15
HNRNPH3	-0.848169	31.3805	4.16e-32	6.07e-34
HOXA5	0.842877	8.99379	1.01e-09	3.74e-10
HOXB2	0.642833	8.16209	6.89e-09	3.15e-09
HOXC11	-0.905151	8.43972	3.63e-09	1.55e-09
HOXC8	0.798314	12.4336	3.68e-13	4.9e-14
HSCB	-0.770662	9.55396	2.79e-10	8.78e-11
HSD17B4	-0.760142	13.8758	1.33e-14	1.26e-15
HSP90B1	-0.698049	31.1472	7.12e-32	1.07e-33
HSPA4	0.586876	21.5123	3.07e-22	1.04e-23
HSPBP1	0.59199	10.4866	3.26e-11	7.7e-12
HUNK	-0.938676	5.65219	2.23e-06	1.62e-06
HYAL2	-0.58613	10.6125	2.44e-11	5.55e-12
HYAL3	0.677851	3.00961	0.000978104	0.000880576
HYMAI	0.886	4.7634	1.72e-05	1.37e-05
IARS2	-0.606956	13.293	5.09e-14	5.48e-15
ICK	-0.725643	7.85674	1.39e-08	6.89e-09
ICOSLG	0.983262	4.03592	9.21e-05	7.79e-05
ID2	-0.667517	5.88194	1.31e-06	9.28e-07
IDH2	-0.593883	7.26826	5.39e-08	3.03e-08
IDH3G	0.673232	10.7333	1.85e-11	4.06e-12
IFFO1	0.840603	4.44286	3.61e-05	2.95e-05
IFFO2	0.801088	9.80835	1.55e-10	4.55e-11
IFI16	-0.606549	9.87441	1.34e-10	3.81e-11
IFIT3	0.589276	3.51849	0.000303048	0.000264893
IFT20	0.615921	13.0038	9.91e-14	1.15e-14
IGFL3	3.59262	9.38753	4.1e-10	1.35e-10
IL11RA	-0.662966	7.99906	1e-08	4.79e-09
IL18	-0.620246	17.6971	2.01e-18	1.06e-19
IL1RAP	1.01199	7.72116	1.9e-08	9.74e-09
IL2RB	-1.38469	8.21348	6.12e-09	2.76e-09
ILDR2	-0.877687	9.29585	5.06e-10	1.71e-10
ILF3-DT	-0.763767	10.9171	1.21e-11	2.51e-12
IMP4	0.836102	22.4171	3.83e-23	1.19e-24
ING4	-0.600321	8.67697	2.1e-09	8.41e-10
INPP5D	2.78147	8.31514	4.84e-09	2.13e-09
INTS6	-0.634282	10.4213	3.79e-11	9.1e-12
INTS9	-0.599181	4.65437	2.22e-05	1.78e-05
INVS	-0.628306	7.71276	1.94e-08	9.96e-09
IRF2	-1.212	5.07607	8.39e-06	6.47e-06
IRF9	-0.883174	3.40677	0.000391952	0.000344862
ISOC2	-0.696463	8.61541	2.42e-09	9.84e-10
ITGA1	0.762832	7.7492	1.78e-08	9.06e-09
ITGA5	0.756174	13.9972	1.01e-14	9.24e-16
ITGB1BP1	0.909779	27.8329	1.47e-28	2.9e-30
ITGB4	-1.40991	6.22116	6.01e-07	4.04e-07
ITPKB	-0.737918	6.34417	4.53e-07	2.98e-07
ITPKC	0.70549	6.25198	5.6e-07	3.74e-07
ITPR3	-0.693984	10.7136	1.93e-11	4.26e-12
ITPRIP	0.838288	9.65176	2.23e-10	6.84e-11
JPT1	1.06179	60.1783	6.63e-61	1.62e-63
KALRN	-0.596698	7.88593	1.3e-08	6.4e-09
KANSL1L	-0.628682	3.3567	0.000439846	0.000388115
KANSL2	-0.833074	5.98202	1.04e-06	7.27e-07
KANTR	-0.626297	7.39236	4.05e-08	2.22e-08
KCNAB2	0.610813	8.65639	2.21e-09	8.86e-10
KCNMB4	-0.839748	4.8174	1.52e-05	1.2e-05
KCNQ3	1.0894	3.28388	0.000520135	0.000461505
KCTD3	-0.626599	12.2917	5.11e-13	7.04e-14
KIAA0232	0.60562	11.08	8.32e-12	1.66e-12
KIAA0895L	0.596349	9.84108	1.44e-10	4.16e-11
KIAA1324L	-0.817031	4.9931	1.02e-05	7.9e-06
KIF13B	-0.641542	6.356	4.41e-07	2.9e-07
KIF15	-0.85669	6.97146	1.07e-07	6.34e-08
KIF16B	-0.690345	7.00259	9.94e-08	5.87e-08
KIF1A	1.0423	10.8268	1.49e-11	3.17e-12
KITLG	1.05128	10.0952	8.03e-11	2.12e-11
KLF10	-1.14442	12.9741	1.06e-13	1.24e-14
KLF3	0.73262	11.292	5.1e-12	9.55e-13
KLF5	0.662883	13.2073	6.2e-14	6.79e-15
KLHL28	-0.969229	8.16456	6.85e-09	3.14e-09
KLHL29	-0.651443	4.88714	1.3e-05	1.02e-05
KLK6	-1.17574	6.4636	3.44e-07	2.23e-07
KRT7	-0.667102	3.69127	0.00020358	0.00017601
KYNU	5.04308	14.8394	1.45e-15	1.14e-16
LAMA1	-0.687586	10.8451	1.43e-11	3.03e-12
LAMA2	-0.652809	4.47194	3.37e-05	2.75e-05
LAMC1	0.675488	19.4922	3.22e-20	1.35e-21
LAMC3	0.980437	11.3962	4.02e-12	7.31e-13
LAMTOR2	-0.599496	12.1875	6.49e-13	9.21e-14
LAMTOR3	-0.636329	8.72914	1.87e-09	7.37e-10
LAMTOR4	-0.623208	12.4246	3.76e-13	5.03e-14
LARP1B	-0.74373	3.96157	0.000109251	9.28e-05
LCAT	0.585836	10.7066	1.97e-11	4.34e-12
LDLR	0.605541	12.7409	1.82e-13	2.24e-14
LEMD3	-0.681631	9.08599	8.2e-10	2.95e-10
LENG1	-0.773965	4.30927	4.91e-05	4.05e-05
LGALS8	0.743695	17.8981	1.26e-18	6.38e-20
LGI2	0.787669	3.03332	0.000926138	0.000832983
LGMN	-0.787988	13.1523	7.04e-14	7.86e-15
LGR4	-0.879703	6.71907	1.91e-07	1.19e-07
LHFPL6	0.660013	18.5564	2.78e-19	1.29e-20
LHX1	0.948901	5.07992	8.32e-06	6.41e-06
LHX9	0.690088	3.51849	0.000303048	0.000264893
LIG1	-0.78155	14.8205	1.51e-15	1.2e-16
LIG4	-0.912227	4.171	6.75e-05	5.64e-05
LINC00460	-0.605511	7.74571	1.8e-08	9.15e-09
LINC00630	0.632359	3.19616	0.000636563	0.000567865
LINC00910	0.994749	9.26347	5.45e-10	1.87e-10
LINC01123	1.35767	4.54724	2.84e-05	2.3e-05
LINC01515	-0.609718	8.76794	1.71e-09	6.7e-10
LINC01641	0.799177	3.10818	0.000779506	0.000697968
LINC01711	-1.71673	3.21639	0.000607588	0.000541487
LINC02091	0.918706	3.45376	0.000351751	0.000308631
LINC02167	1.87684	6.22228	5.99e-07	4.03e-07
LINC02577	0.870458	3.58822	0.000258094	0.000224629
LINC02614	1.3033	6.63343	2.33e-07	1.47e-07
LINC02657	2.06908	7.46462	3.43e-08	1.85e-08
LINC02714	-0.82529	4.12985	7.42e-05	6.22e-05
LMAN2L	0.658886	12.4629	3.44e-13	4.55e-14
LMBRD1	-0.641619	10.7253	1.88e-11	4.14e-12
LMBRD2	-0.592925	4.83997	1.45e-05	1.14e-05
LMNB1	-0.779235	10.1252	7.49e-11	1.96e-11
LMO4	-0.749387	12.7286	1.87e-13	2.31e-14
LMO7	-0.716045	8.59911	2.52e-09	1.02e-09
LMTK2	-0.653333	5.8252	1.5e-06	1.06e-06
LNCTAM34A	0.875098	4.68724	2.05e-05	1.64e-05
LPCAT4	-1.58121	5.76803	1.71e-06	1.22e-06
LPIN2	-0.623768	9.97838	1.05e-10	2.9e-11
LRFN1	0.814322	13.6623	2.18e-14	2.16e-15
LRFN3	0.668605	5.04925	8.93e-06	6.9e-06
LRIG3	-1.58909	3.2478	0.000565192	0.000502716
LRP10	0.615996	15.6702	2.14e-16	1.48e-17
LRP12	0.633841	11.3289	4.69e-12	8.72e-13
LRP4	1.42437	4.65014	2.24e-05	1.8e-05
LRP5	-1.33001	5.30754	4.93e-06	3.72e-06
LRP6	-0.824944	16.2843	5.2e-17	3.24e-18
LRRC1	-1.12389	5.64995	2.24e-06	1.63e-06
LRRC23	-0.737616	7.3048	4.96e-08	2.76e-08
LRRC49	-0.82004	8.64036	2.29e-09	9.22e-10
LRRC8E	0.773088	7.39621	4.02e-08	2.2e-08
LRRFIP1	0.764693	18.3691	4.27e-19	2.05e-20
LRRN2	1.0165	3.04061	0.000910726	0.000818723
LTBP2	0.647474	12.1345	7.34e-13	1.05e-13
LYPD6	-0.975312	7.09797	7.98e-08	4.63e-08
MAD1L1	0.659223	10.1247	7.5e-11	1.97e-11
MAD2L2	0.588055	10.5687	2.7e-11	6.22e-12
MAGEA11	-0.64431	8.93455	1.16e-09	4.37e-10
MAGEA8	-0.588513	9.94903	1.12e-10	3.13e-11
MAGI1	-0.9919	6.98115	1.04e-07	6.19e-08
MAGI3	-0.852484	9.72715	1.87e-10	5.62e-11
MAK16	0.734568	14.5248	2.99e-15	2.49e-16
MAML1	-0.685346	7.9452	1.13e-08	5.51e-09
MAML2	-1.95704	4.1275	7.46e-05	6.26e-05
MAN2A2	0.77621	11.1266	7.47e-12	1.47e-12
MAN2B2	-0.689443	3.6615	0.000218022	0.000188764
MAP1A	1.10264	25.4297	3.72e-26	9.06e-28
MAP1B	0.663855	16.3817	4.15e-17	2.56e-18
MAP3K5	-0.616046	4.33134	4.66e-05	3.84e-05
MAPK6	0.634079	16.496	3.19e-17	1.91e-18
MAPKBP1	0.592827	10.3339	4.64e-11	1.14e-11
MARS2	0.5985	6.10519	7.85e-07	5.38e-07
MAX	0.785595	18.0654	8.6e-19	4.26e-20
MBD5	-1.0481	13.9188	1.21e-14	1.13e-15
MBTD1	-1.0023	6.61725	2.41e-07	1.53e-07
MC1R	-0.627506	9.06544	8.6e-10	3.11e-10
MCM3	-0.740521	12.6232	2.38e-13	3.04e-14
MCMBP	-0.654468	9.27275	5.34e-10	1.82e-10
MEAK7	0.628141	9.55101	2.81e-10	8.85e-11
MED23	-0.943585	7.39474	4.03e-08	2.21e-08
MED30	-0.782099	6.88905	1.29e-07	7.78e-08
MED31	0.664495	12.0997	7.95e-13	1.15e-13
MEGF10	0.947075	4.71	1.95e-05	1.56e-05
METRN	-1.07133	8.85472	1.4e-09	5.35e-10
METRNL	-0.635816	9.19357	6.4e-10	2.23e-10
METTL14	-0.664697	9.8129	1.54e-10	4.49e-11
MEX3B	-1.75753	5.69515	2.02e-06	1.46e-06
MEX3D	-1.84542	7.46595	3.42e-08	1.85e-08
MFN1	-0.655603	14.8642	1.37e-15	1.08e-16
MFSD11	-0.753981	8.55242	2.8e-09	1.16e-09
MFSD6	-1.92794	3.66684	0.000215359	0.000186382
MGAT4A	-0.750468	4.11903	7.6e-05	6.39e-05
MIGA2	0.764015	12.1418	7.21e-13	1.03e-13
MINPP1	-0.69964	7.69307	2.03e-08	1.05e-08
MIPEP	-0.856053	6.46674	3.41e-07	2.21e-07
MIR193BHG	0.88616	7.10037	7.94e-08	4.6e-08
MIR210HG	1.08459	4.16649	6.82e-05	5.7e-05
MLX	-0.647267	8.31328	4.86e-09	2.14e-09
MMACHC	0.66389	13.1891	6.47e-14	7.15e-15
MMP16	-0.699651	10.6212	2.39e-11	5.43e-12
MMP25-AS1	-0.688219	3.61175	0.000244482	0.000212412
MNAT1	-0.594318	4.86345	1.37e-05	1.08e-05
MND1	0.835561	12.4721	3.37e-13	4.45e-14
MOK	0.980796	14.2798	5.25e-15	4.53e-16
MPDZ	-1.83805	3.08487	0.000822493	0.000737537
MPLKIP	-0.651224	13.4975	3.18e-14	3.28e-15
MPP2	0.87925	11.7848	1.64e-12	2.61e-13
MPP3	0.861529	14.6519	2.23e-15	1.82e-16
MPPE1	-0.661646	6.72997	1.86e-07	1.15e-07
MRI1	-0.649439	7.54971	2.82e-08	1.5e-08
MRPL1	0.59861	12.1849	6.53e-13	9.29e-14
MRPL15	0.792766	17.9479	1.13e-18	5.66e-20
MRPL20-AS1	-0.997778	3.32444	0.000473762	0.000419118
MRPL21	0.656401	12.8585	1.39e-13	1.67e-14
MRPL24	0.599565	11.7425	1.81e-12	2.95e-13
MRPL47	0.788495	19.4566	3.49e-20	1.47e-21
MRPL49	0.759234	21.8944	1.28e-22	4.18e-24
MRPS2	0.77228	19.8401	1.45e-20	5.78e-22
MRPS23	0.682758	18.2725	5.34e-19	2.6e-20
MRPS24	0.700596	30.2556	5.55e-31	9.16e-33
MRPS25	0.611147	11.254	5.57e-12	1.06e-12
MSANTD4	-0.632744	6.62636	2.36e-07	1.49e-07
MSC-AS1	0.872043	3.82436	0.000149845	0.000128427
MSH6	-0.757427	12.5979	2.52e-13	3.24e-14
MSI2	-0.722517	14.8296	1.48e-15	1.17e-16
MSL3	-0.695271	7.53493	2.92e-08	1.56e-08
MT-CO1	-0.675786	18.9331	1.17e-19	5.21e-21
MT-CO2	-0.664211	27.0209	9.53e-28	2.01e-29
MT-CO3	-1.18215	41.1174	7.63e-42	6.46e-44
MT-ND2	-0.746536	42.4589	3.48e-43	2.79e-45
MT-ND4L	0.649926	32.2916	5.11e-33	6.83e-35
MT1X	-0.830279	10.9707	1.07e-11	2.19e-12
MT2A	0.648241	11.9827	1.04e-12	1.56e-13
MTBP	-0.707446	6.5583	2.77e-07	1.77e-07
MTCL1	-0.673293	7.355	4.42e-08	2.43e-08
MTERF2	0.82819	6.65562	2.21e-07	1.39e-07
MTERF3	-1.1883	4.48019	3.31e-05	2.7e-05
MTLN	-0.643851	9.75144	1.77e-10	5.27e-11
MUC3A	0.746928	3.81816	0.000151997	0.000130299
MXRA7	0.670093	13.2917	5.11e-14	5.51e-15
MYCBP2	-0.596822	13.0424	9.07e-14	1.04e-14
MYCL	-1.57622	12.1244	7.51e-13	1.08e-13
MYCT1	4.16328	7.30934	4.91e-08	2.73e-08
MYD88	-0.915915	10.5991	2.52e-11	5.75e-12
MYO18B	0.682121	10.4747	3.35e-11	7.94e-12
MYO1D	-0.623	9.15376	7.02e-10	2.48e-10
N4BP2	-0.587509	10.5511	2.81e-11	6.49e-12
NAGLU	-0.848755	6.58428	2.6e-07	1.66e-07
NAGPA	-0.869117	7.01225	9.72e-08	5.73e-08
NAIF1	-1.17996	6.36566	4.31e-07	2.83e-07
NAP1L1	-0.59638	28.5398	2.89e-29	5.47e-31
NAP1L2	-0.665281	8.37447	4.22e-09	1.83e-09
NASP	-0.606499	17.4353	3.67e-18	1.99e-19
NAT1	-0.829337	4.50146	3.15e-05	2.56e-05
NBPF3	0.648597	5.69508	2.02e-06	1.46e-06
NCAPD2	-0.815075	19.3737	4.23e-20	1.79e-21
NDRG1	0.607779	9.89326	1.28e-10	3.63e-11
NDRG2	-0.736759	7.21015	6.16e-08	3.5e-08
NDUFA12	0.604404	19.1178	7.62e-20	3.33e-21
NDUFS2	-0.610797	12.3487	4.48e-13	6.09e-14
NEDD1	-0.717476	14.0845	8.23e-15	7.38e-16
NEK8	-0.855118	5.82147	1.51e-06	1.07e-06
NEO1	-0.839582	10.9347	1.16e-11	2.4e-12
NFASC	0.681196	10.8107	1.55e-11	3.3e-12
NFKBIA	-1.40551	5.49115	3.23e-06	2.39e-06
NFKBIE	-0.99638	3.32309	0.000475234	0.000420503
NFKBIL1	-0.587677	7.12266	7.54e-08	4.36e-08
NIBAN2	0.641023	11.4135	3.86e-12	6.97e-13
NINL	-1.50874	5.54219	2.87e-06	2.12e-06
NIPA2	0.699556	13.7521	1.77e-14	1.73e-15
NKILA	0.972157	9.58932	2.57e-10	8.02e-11
NLN	0.63328	9.98653	1.03e-10	2.84e-11
NMI	-0.596204	8.57529	2.66e-09	1.09e-09
NMRK1	-0.7824	4.07061	8.5e-05	7.17e-05
NNT	-1.01804	20.2337	5.84e-21	2.21e-22
NOD1	-0.610654	4.22476	5.96e-05	4.96e-05
NOP14-AS1	0.674183	7.98678	1.03e-08	4.94e-09
NOP9	0.654852	3.88761	0.000129537	0.000110569
NOS1	0.723628	4.10763	7.8e-05	6.57e-05
NOS3	0.591537	12.4897	3.24e-13	4.25e-14
NOTCH2NLA	1.11171	5.06942	8.52e-06	6.58e-06
NOTUM	-1.21482	5.51412	3.06e-06	2.26e-06
NQO2	0.866652	8.15637	6.98e-09	3.2e-09
NR0B1	4.4964	8.51668	3.04e-09	1.27e-09
NSUN5	-0.623734	8.63901	2.3e-09	9.25e-10
NSUN7	-1.26831	3.9584	0.000110054	9.35e-05
NTPCR	0.8377	16.6095	2.46e-17	1.47e-18
NUBP2	0.656175	12.4826	3.29e-13	4.33e-14
NUCB2	-0.766342	17.8562	1.39e-18	7.09e-20
NUDCD2	-0.832311	13.8268	1.49e-14	1.42e-15
NUDT22	-0.647736	9.07993	8.32e-10	3e-10
NUP107	-0.659557	6.85424	1.4e-07	8.49e-08
NUPR1	-0.736188	9.71979	1.91e-10	5.73e-11
NXF1	0.621702	10.2238	5.97e-11	1.52e-11
OARD1	-0.604724	11.8794	1.32e-12	2.04e-13
OBSCN	-0.737039	7.555	2.79e-08	1.48e-08
OGFOD2	-0.733513	6.5513	2.81e-07	1.8e-07
OGG1	-0.793294	10.1796	6.61e-11	1.71e-11
OIP5	-0.665093	10.5266	2.97e-11	6.92e-12
OLFM2	-0.661123	3.556	0.000277974	0.000242344
OOEP	-0.617988	5.64612	2.26e-06	1.64e-06
OPN3	2.27473	6.90504	1.24e-07	7.47e-08
OR51B5	0.824159	4.51621	3.05e-05	2.47e-05
ORAI3	-0.804096	11.2385	5.77e-12	1.1e-12
OSBP2	0.680096	7.95658	1.11e-08	5.35e-09
OSBPL6	-0.598928	5.37116	4.25e-06	3.2e-06
OSER1-DT	-0.711658	7.72782	1.87e-08	9.58e-09
P2RY1	0.868692	4.14272	7.2e-05	6.04e-05
P3H2	1.05672	3.70553	0.000197003	0.000170135
PABPC4L	-0.766432	4.56016	2.75e-05	2.23e-05
PACS2	-0.636475	10.2257	5.95e-11	1.51e-11
PAIP1	-0.801212	18.3041	4.97e-19	2.4e-20
PAIP2	-0.881541	19.6961	2.01e-20	8.23e-22
PAK3	-0.664272	7.7717	1.69e-08	8.55e-09
PAN3	-0.967668	10.1978	6.34e-11	1.63e-11
PARM1	-2.66547	6.94984	1.12e-07	6.68e-08
PARVB	0.715325	9.55754	2.77e-10	8.68e-11
PATJ	-0.852162	8.88328	1.31e-09	4.98e-10
PCAT19	-1.44984	4.42327	3.77e-05	3.09e-05
PCBP4	-0.59564	9.05002	8.91e-10	3.24e-10
PCDHB12	-0.699129	5.88668	1.3e-06	9.17e-07
PCDHB2	-0.75292	8.92031	1.2e-09	4.53e-10
PCDHB6	0.850161	5.54836	2.83e-06	2.08e-06
PCMTD2	-1.06829	6.27677	5.29e-07	3.52e-07
PCOTH	2.00082	6.5665	2.71e-07	1.73e-07
PCTP	-0.861931	3.92753	0.000118161	0.000100653
PDCD11	0.627202	11.5875	2.59e-12	4.44e-13
PDCD4-AS1	-0.663959	3.22957	0.000589423	0.000524835
PDE2A	0.909954	8.96827	1.08e-09	4e-10
PDE9A	-2.15778	3.57697	0.000264871	0.000230644
PDIA4	-0.791719	11.9451	1.13e-12	1.72e-13
PDK3	0.699006	11.4461	3.58e-12	6.4e-13
PDLIM2	-1.06238	19.7827	1.65e-20	6.68e-22
PDPN	0.615277	12.041	9.1e-13	1.34e-13
PDXDC1	-0.589707	11.5627	2.74e-12	4.73e-13
PDXP	0.848514	13.7385	1.83e-14	1.79e-15
PDZD11	0.642091	16.3019	4.99e-17	3.11e-18
PEA15	0.787255	31.4245	3.76e-32	5.36e-34
PET117	0.620955	14.2276	5.92e-15	5.16e-16
PFKFB4	0.606861	5.22915	5.9e-06	4.49e-06
PGBD4	1.05422	5.17154	6.74e-06	5.15e-06
PGF	0.827935	4.59877	2.52e-05	2.03e-05
PGM2L1	-0.61108	9.26077	5.49e-10	1.88e-10
PHB	0.649445	27.0172	9.61e-28	2.04e-29
PHF14	-0.891828	15.7833	1.65e-16	1.11e-17
PHF2	-0.609383	11.2744	5.32e-12	1e-12
PHF6	-0.614984	9.51467	3.06e-10	9.73e-11
PHKG1	0.612812	13.5532	2.8e-14	2.85e-15
PHLPP2	-0.815823	9.14352	7.19e-10	2.54e-10
PHYH	-0.935707	9.2546	5.56e-10	1.91e-10
PIGA	1.11762	6.23076	5.88e-07	3.94e-07
PIGO	-0.662625	8.83415	1.47e-09	5.65e-10
PIGQ	-0.593204	3.92796	0.000118043	0.000100543
PIK3R4	-0.631223	3.70268	0.000198301	0.000171291
PIMREG	-1.28832	12.1302	7.41e-13	1.06e-13
PINCR	5.89411	9.98594	1.03e-10	2.84e-11
PITPNC1	1.41321	10.3617	4.35e-11	1.06e-11
PITPNM1	-0.819979	3.3287	0.000469137	0.000414781
PKMYT1	0.625954	13.3655	4.31e-14	4.57e-15
PLA2G4B	-0.612399	5.00475	9.89e-06	7.68e-06
PLA2G7	-1.38285	3.95977	0.000109706	9.32e-05
PLAC8	-1.26919	3.93996	0.000114825	9.77e-05
PLEKHA2	0.598309	14.41	3.89e-15	3.29e-16
PLEKHG5	0.741377	5.62444	2.37e-06	1.73e-06
PLGRKT	-1.77282	4.92696	1.18e-05	9.25e-06
PLS1	-0.827034	6.06782	8.55e-07	5.9e-07
PM20D2	-1.38736	11.4926	3.22e-12	5.66e-13
PMF1	0.622312	10.5074	3.11e-11	7.28e-12
PNPLA3	1.1669	8.95111	1.12e-09	4.18e-10
PODXL	-1.10746	7.89715	1.27e-08	6.22e-09
POLI	-0.942436	4.12645	7.47e-05	6.28e-05
POLR2F	0.647207	14.305	4.95e-15	4.25e-16
POLR2K	0.601038	20.0474	8.97e-21	3.49e-22
POLR3GL	-0.900009	6.87499	1.33e-07	8.06e-08
POMP	0.751102	28.4801	3.31e-29	6.33e-31
PON2	-0.646365	10.0027	9.94e-11	2.72e-11
POP7	0.681416	12.0419	9.08e-13	1.34e-13
POT1	-0.800595	5.42012	3.8e-06	2.84e-06
PPARA	-0.69331	13.7623	1.73e-14	1.68e-15
PPCS	-0.832613	15.331	4.67e-16	3.44e-17
PPIL1	-0.689521	6.72784	1.87e-07	1.16e-07
PPIL3	-0.703487	8.2698	5.37e-09	2.39e-09
PPM1B	-0.696195	13.97	1.07e-14	9.91e-16
PPM1F	0.672213	10.2723	5.34e-11	1.33e-11
PPM1J	0.939459	4.87824	1.32e-05	1.04e-05
PPME1	0.724185	13.6668	2.15e-14	2.14e-15
PPP1R12B	0.653957	6.07088	8.49e-07	5.85e-07
PPP1R13L	0.636392	12.9369	1.16e-13	1.37e-14
PPP1R15A	0.815138	12.7843	1.64e-13	2.01e-14
PPP1R15B	-0.636943	10.6444	2.27e-11	5.11e-12
PPP1R18	0.610861	13.7678	1.71e-14	1.66e-15
PPP1R1A	-1.88836	3.21639	0.000607588	0.000541487
PPP1R21	-0.730682	8.38709	4.1e-09	1.77e-09
PPP2R2C	0.90759	12.9003	1.26e-13	1.5e-14
PPP2R3A	0.79512	15.5361	2.91e-16	2.06e-17
PPP3CC	0.621348	7.19879	6.33e-08	3.6e-08
PPP4C	-0.789894	14.0466	8.98e-15	8.12e-16
PPP4R1	-0.598427	8.77976	1.66e-09	6.51e-10
PPP4R2	-0.845119	12.2614	5.48e-13	7.62e-14
PPP6R1	0.60643	11.0376	9.17e-12	1.85e-12
PPP6R2	-0.826022	4.59646	2.53e-05	2.04e-05
PRAG1	0.587685	9.47458	3.35e-10	1.08e-10
PRAME	-0.634109	27.5692	2.7e-28	5.39e-30
PRELID2	0.775168	3.79092	0.000161838	0.000138975
PRELID3A	1.56504	5.48846	3.25e-06	2.41e-06
PREX1	-0.724978	11.2804	5.24e-12	9.86e-13
PRKAA1	-0.74755	8.38287	4.14e-09	1.79e-09
PRKAG1	-0.722883	10.7835	1.65e-11	3.56e-12
PRKCZ	-1.11111	3.70063	0.000199237	0.000172134
PRKD1	-1.27615	7.75377	1.76e-08	8.96e-09
PRMT6	-0.605388	10.5019	3.15e-11	7.4e-12
PRNP	-0.917404	18.4384	3.64e-19	1.73e-20
PROSER3	-1.17351	7.78644	1.64e-08	8.23e-09
PSD3	-0.596936	11.8145	1.53e-12	2.42e-13
PSD4	0.627565	3.7553	0.000175673	0.000151254
PSMC3	0.852871	33.7231	1.89e-34	2.23e-36
PSMD1	0.726474	29.0016	9.96e-30	1.8e-31
PSME3	0.677777	18.7239	1.89e-19	8.64e-21
PTBP2	-1.00602	3.11173	0.000773164	0.000692087
PTDSS1	1.11151	30.9077	1.24e-31	1.91e-33
PTENP1-AS	-1.23469	3.34455	0.00045232	0.000399359
PTPN11	0.635666	16.3248	4.73e-17	2.94e-18
PTPRM	0.723207	12.4152	3.84e-13	5.15e-14
PUM2	-0.788867	15.8338	1.47e-16	9.84e-18
PWWP2B	0.915847	4.49798	3.18e-05	2.58e-05
PXK	-1.21764	5.433	3.69e-06	2.76e-06
PXMP2	-0.65384	12.8927	1.28e-13	1.53e-14
QKI	-0.769694	16.388	4.09e-17	2.52e-18
RAB11FIP5	0.587309	11.0317	9.3e-12	1.88e-12
RAB20	1.38047	4.34351	4.53e-05	3.73e-05
RAB28	-0.836205	6.04264	9.06e-07	6.28e-07
RAB35	0.663863	11.6446	2.27e-12	3.83e-13
RAB6A	0.746791	18.2989	5.03e-19	2.44e-20
RABGGTA	0.597963	7.73519	1.84e-08	9.39e-09
RABGGTB	-0.970985	12.9369	1.16e-13	1.37e-14
RABL3	0.699302	7.52018	3.02e-08	1.61e-08
RAD51C	0.996779	31.423	3.78e-32	5.41e-34
RAD54B	0.626543	3.03384	0.000925033	0.000831908
RAD9A	0.704956	15.1425	7.2e-16	5.44e-17
RAF1	-0.701469	14.1315	7.39e-15	6.59e-16
RAI1	-0.865204	10.8906	1.29e-11	2.69e-12
RAP1GAP2	0.634622	18.6585	2.2e-19	1.01e-20
RAP2A	-0.592424	9.18203	6.58e-10	2.3e-10
RASA1	-0.595939	6.80547	1.57e-07	9.57e-08
RASGRF1	-0.676182	7.3672	4.29e-08	2.36e-08
RASSF3	-0.845148	4.88871	1.29e-05	1.01e-05
RASSF5	-0.720043	6.80214	1.58e-07	9.66e-08
RASSF8-AS1	-0.813256	7.26528	5.43e-08	3.05e-08
RAVER2	-0.600564	11.8413	1.44e-12	2.26e-13
RBAK	-0.634354	6.14601	7.14e-07	4.86e-07
RBBP9	-0.629219	6.38843	4.09e-07	2.67e-07
RBM7	-0.703071	6.18402	6.55e-07	4.43e-07
RCBTB1	-0.629321	4.84334	1.43e-05	1.13e-05
RCC2	-0.837049	18.8135	1.54e-19	6.96e-21
RCL1	0.663516	8.47863	3.32e-09	1.4e-09
RCN2	-0.869883	16.95	1.12e-17	6.43e-19
RCOR3	-0.82935	14.6099	2.46e-15	2.02e-16
RDH5	-0.702313	5.57447	2.66e-06	1.95e-06
REEP4	0.717856	16.8769	1.33e-17	7.65e-19
REEP6	-1.01963	4.15288	7.03e-05	5.89e-05
RELL1	0.893831	20.6689	2.14e-21	7.78e-23
REST	-0.704587	13.288	5.15e-14	5.57e-15
RFLNB	0.660253	15.7519	1.77e-16	1.2e-17
RFWD3	0.596471	13.4466	3.58e-14	3.74e-15
RFX2	1.12639	10.5136	3.06e-11	7.16e-12
RFX3	-1.22039	5.03197	9.29e-06	7.2e-06
RFXANK	-0.820505	9.50314	3.14e-10	1e-10
RGL1	-0.960935	6.47741	3.33e-07	2.15e-07
RGL2	-0.636169	7.80923	1.55e-08	7.77e-09
RGMB	0.996808	10.6723	2.13e-11	4.74e-12
RHOG	0.592534	13.4739	3.36e-14	3.49e-15
RIMKLA	1.27761	5.83672	1.46e-06	1.03e-06
RIMS2	0.672728	3.66326	0.000217138	0.000187941
RIN3	-0.587792	8.20987	6.17e-09	2.79e-09
RIPK1	-1.31456	4.39784	4e-05	3.28e-05
RIPOR1	0.86649	18.4244	3.76e-19	1.8e-20
RNASEH1-AS1	-0.790786	8.23939	5.76e-09	2.59e-09
RNASEL	-0.703006	4.09339	8.07e-05	6.8e-05
RNF111	-0.723737	9.14465	7.17e-10	2.54e-10
RNF130	-1.18758	11.7735	1.68e-12	2.69e-13
RNF139-AS1	0.985678	4.00287	9.93e-05	8.42e-05
RNF181	0.925392	43.8013	1.58e-44	1.19e-46
RNF182	-0.893129	3.69127	0.00020358	0.00017601
RNLS	-0.936375	3.10981	0.000776595	0.000695294
RNMT	0.662967	15.9684	1.08e-16	7.02e-18
RNPEPL1	-1.42518	3.25804	0.000552031	0.000490673
ROGDI	-1.61016	3.21985	0.000602768	0.000537086
RPL14	0.717731	85.211	6.15e-86	4.3e-89
RPRD1B	-0.594204	7.02215	9.5e-08	5.59e-08
RPS6KA6	-0.990362	11.6012	2.5e-12	4.3e-13
RPS6KB2	-0.666631	11.8219	1.51e-12	2.37e-13
RPUSD3	0.760068	13.9937	1.01e-14	9.33e-16
RRP9	0.670206	14.0326	9.28e-15	8.42e-16
RSRP1	-0.630935	8.71393	1.93e-09	7.66e-10
RSU1	0.617347	13.3655	4.31e-14	4.57e-15
RTN2	-0.889858	5.28695	5.16e-06	3.91e-06
RWDD2B	-0.601748	6.70803	1.96e-07	1.22e-07
RXRB	-0.680545	11.0099	9.78e-12	1.99e-12
S100A10	0.599668	18.9344	1.16e-19	5.19e-21
S100A13	-0.63447	11.0865	8.19e-12	1.63e-12
SAGE1	-1.39963	4.37829	4.19e-05	3.44e-05
SAR1B	0.600485	13.9361	1.16e-14	1.08e-15
SARS	0.885906	24.4565	3.5e-25	9.25e-27
SAT2	-0.91554	7.23352	5.84e-08	3.3e-08
SATB1	-1.09672	5.97234	1.07e-06	7.45e-07
SATB2	-1.18888	5.33021	4.68e-06	3.52e-06
SC5D	0.606856	13.8521	1.41e-14	1.33e-15
SCAMP4	-0.636485	14.1931	6.41e-15	5.64e-16
SCAND1	-0.835156	8.19677	6.36e-09	2.88e-09
SCARA3	1.15275	32.4028	3.96e-33	5.18e-35
SCD5	-0.962265	12.1954	6.38e-13	9.03e-14
SCMH1	-0.63774	9.53729	2.9e-10	9.17e-11
SCN1B	-0.686353	6.46616	3.42e-07	2.21e-07
SCRN2	-0.6731	4.29035	5.12e-05	4.24e-05
SDCCAG8	-0.853734	5.80295	1.57e-06	1.12e-06
SDHD	-1.01892	15.4312	3.71e-16	2.69e-17
SDSL	-2.38164	4.20807	6.19e-05	5.16e-05
SEC23A	-0.602998	13.2819	5.22e-14	5.65e-15
SEC24A	-1.59835	4.73622	1.84e-05	1.46e-05
SEC24B	-0.605972	5.55094	2.81e-06	2.07e-06
SEH1L	-0.716329	14.5283	2.96e-15	2.47e-16
SELENOO	0.594803	10.8046	1.57e-11	3.36e-12
SENP8	0.968706	4.25331	5.58e-05	4.63e-05
SERAC1	-0.908412	6.31193	4.88e-07	3.23e-07
SERINC2	1.29722	16.0713	8.49e-17	5.46e-18
SERTAD4	-1.00214	15.6066	2.47e-16	1.73e-17
SETD9	-0.91928	8.43618	3.66e-09	1.56e-09
SGCB	-0.598581	10.3212	4.77e-11	1.18e-11
SGCE	-0.959285	21.5171	3.04e-22	1.03e-23
SGF29	-0.995592	4.19437	6.39e-05	5.33e-05
SH2B1	-1.07868	3.71093	0.000194566	0.000167997
SH3BGRL3	0.672225	37.4976	3.18e-38	2.94e-40
SH3BP1	-0.768747	5.81986	1.51e-06	1.08e-06
SH3GL1	0.585322	12.1068	7.82e-13	1.13e-13
SH3GL3	1.46253	6.54388	2.86e-07	1.83e-07
SH3PXD2A-AS1	1.52292	5.45501	3.51e-06	2.61e-06
SHQ1	0.674686	10.0395	9.13e-11	2.46e-11
SIAH1	-0.716322	5.92648	1.18e-06	8.33e-07
SIDT2	0.682869	6.07207	8.47e-07	5.84e-07
SIGIRR	-1.22114	5.43812	3.65e-06	2.72e-06
SIPA1L3	1.01272	7.78055	1.66e-08	8.35e-09
SKA1	0.587037	6.35706	4.39e-07	2.89e-07
SKIL	-0.714256	10.5944	2.54e-11	5.83e-12
SLC16A1-AS1	0.621913	10.368	4.29e-11	1.04e-11
SLC25A24	-0.798248	9.48876	3.25e-10	1.04e-10
SLC25A28	0.829392	8.47524	3.35e-09	1.41e-09
SLC25A44	-0.649451	10.7568	1.75e-11	3.81e-12
SLC25A5	-1.01807	64.7155	1.93e-65	3.53e-68
SLC2A11	-0.586989	5.03711	9.18e-06	7.11e-06
SLC35A1	-0.63175	5.30593	4.94e-06	3.73e-06
SLC35A5	-1.06847	13.1633	6.87e-14	7.63e-15
SLC35B2	-0.596454	8.08499	8.22e-09	3.84e-09
SLC35B4	0.638677	15.6198	2.4e-16	1.67e-17
SLC35D2	-0.74036	8.59433	2.54e-09	1.04e-09
SLC35G1	-0.71301	8.90561	1.24e-09	4.71e-10
SLC39A14	0.621541	11.254	5.57e-12	1.06e-12
SLC43A1	0.83498	6.62443	2.37e-07	1.5e-07
SLC46A3	0.770925	5.60057	2.51e-06	1.84e-06
SLC66A3	-1.08051	8.23498	5.82e-09	2.62e-09
SLC7A1	0.783473	15.8518	1.41e-16	9.4e-18
SLC7A5	0.779454	13.5982	2.52e-14	2.53e-15
SLC7A6	0.592194	10.1962	6.36e-11	1.63e-11
SLFN12	-0.69821	3.32756	0.000470369	0.000415911
SMARCAL1	-0.598444	6.12035	7.58e-07	5.18e-07
SMARCB1	-0.764198	13.511	3.08e-14	3.17e-15
SMG9	-0.7873	7.17498	6.68e-08	3.82e-08
SMYD5	0.638609	12.7018	1.99e-13	2.48e-14
SNCA	-1.1547	4.36252	4.34e-05	3.57e-05
SNHG11	0.744234	7.72843	1.87e-08	9.57e-09
SNHG15	1.11291	26.402	3.96e-27	8.86e-29
SNHG16	0.695298	34.91	1.23e-35	1.39e-37
SNHG17	0.621299	5.72083	1.9e-06	1.37e-06
SNHG18	-2.08908	3.6542	0.000221718	0.000192021
SNHG4	-0.668957	5.28299	5.21e-06	3.94e-06
SNRNP35	-0.966267	8.60328	2.49e-09	1.01e-09
SNW1	-0.644606	15.5672	2.71e-16	1.91e-17
SNX1	-0.599148	12.1226	7.54e-13	1.09e-13
SNX10	0.593826	12.917	1.21e-13	1.44e-14
SNX14	-0.666753	9.02504	9.44e-10	3.46e-10
SNX21	0.850433	9.53088	2.95e-10	9.33e-11
SNX24	-0.657933	8.28693	5.16e-09	2.29e-09
SNX29	0.774905	3.46693	0.000341244	0.000299233
SOCS6	-0.956535	5.73275	1.85e-06	1.33e-06
SOD1	0.644611	38.5894	2.57e-39	2.31e-41
SOWAHC	0.986751	24.1145	7.68e-25	2.09e-26
SP110	1.33729	8.85359	1.4e-09	5.37e-10
SP140	1.95351	8.04741	8.97e-09	4.23e-09
SP3	-0.876723	12.6438	2.27e-13	2.88e-14
SPACA9	-0.607783	4.11881	7.61e-05	6.4e-05
SPAG16	-0.753719	6.18547	6.52e-07	4.41e-07
SPANXD	3.6144	9.17919	6.62e-10	2.32e-10
SPATA6	-1.61728	4.56702	2.71e-05	2.19e-05
SPEG	0.635149	9.09545	8.03e-10	2.88e-10
SPG7	0.607775	12.4334	3.69e-13	4.9e-14
SPIN1	-0.972913	15.8579	1.39e-16	9.23e-18
SPOCD1	1.39587	4.45174	3.53e-05	2.88e-05
SPPL2B	-0.609879	3.20229	0.000627642	0.000559798
SPPL3	-0.631251	9.18814	6.48e-10	2.27e-10
SPRYD3	0.751103	10.0807	8.3e-11	2.21e-11
SRCAP	-0.679478	11.0156	9.65e-12	1.96e-12
SRCIN1	-0.781416	4.13581	7.31e-05	6.14e-05
SRGAP2C	-0.759022	7.93187	1.17e-08	5.7e-09
SRSF1	-0.634016	18.4817	3.3e-19	1.56e-20
SRSF5	-0.63614	13.2924	5.1e-14	5.49e-15
SSH1	0.62052	12.5714	2.68e-13	3.46e-14
SSPN	-0.911304	4.90905	1.23e-05	9.65e-06
SSX2IP	-0.661503	11.2513	5.61e-12	1.07e-12
ST3GAL6	0.710546	9.55545	2.78e-10	8.74e-11
STEAP3	0.596656	13.1962	6.36e-14	7e-15
STIM2	-0.68346	8.38123	4.16e-09	1.8e-09
STK39	0.705111	12.7501	1.78e-13	2.19e-14
STPG1	0.744786	3.06734	0.000856372	0.000768738
STX1A	0.616273	12.5385	2.89e-13	3.77e-14
STXBP3	-0.649284	11.6941	2.02e-12	3.36e-13
SULT1A1	-0.784276	3.75917	0.000174113	0.00014985
SUN1	-0.643208	13.5394	2.89e-14	2.95e-15
SUV39H1	0.71234	13.5503	2.82e-14	2.87e-15
SVIP	-0.629851	9.58141	2.62e-10	8.17e-11
SYCE1	-0.702715	5.1441	7.18e-06	5.49e-06
SYN2	0.662138	6.74214	1.81e-07	1.12e-07
SYNPO2L	2.1216	8.19766	6.34e-09	2.88e-09
SYT1	1.49815	7.17096	6.75e-08	3.86e-08
SYT17	0.773233	8.18032	6.6e-09	3.01e-09
SYT2	0.851823	4.76333	1.72e-05	1.37e-05
TAF3	0.663358	10.6869	2.06e-11	4.56e-12
TAF9B	-1.12247	14.306	4.94e-15	4.23e-16
TAP2	0.992458	10.2291	5.9e-11	1.5e-11
TARBP2	-0.697234	8.16687	6.81e-09	3.12e-09
TARS2	-0.715747	8.58349	2.61e-09	1.07e-09
TBC1D12	-0.656718	8.33251	4.65e-09	2.04e-09
TBC1D7	-0.923611	9.01852	9.58e-10	3.52e-10
TBCC	-0.969875	11.0632	8.65e-12	1.73e-12
TCAF1	-0.600608	10.3892	4.08e-11	9.9e-12
TCEAL8	-0.699536	14.0393	9.13e-15	8.26e-16
TCHP	0.637086	11.7525	1.77e-12	2.85e-13
TCOF1	0.792659	15.5833	2.61e-16	1.84e-17
TDRD3	-0.939645	5.00084	9.98e-06	7.75e-06
TEAD2	-0.937009	6.13403	7.34e-07	5.01e-07
TENM3-AS1	-0.735063	5.88167	1.31e-06	9.28e-07
TENT2	-0.58856	8.23309	5.85e-09	2.63e-09
TENT5B	-0.917571	3.00055	0.000998723	0.000899836
TET2	-0.726293	9.96785	1.08e-10	2.98e-11
TEX9	-0.6163	6.27989	5.25e-07	3.49e-07
TFB2M	-0.863086	4.88871	1.29e-05	1.01e-05
TGIF1	0.62605	11.753	1.77e-12	2.84e-13
THAP1	-1.71929	3.59561	0.000253739	0.000220706
THAP5	-0.676876	12.0808	8.3e-13	1.21e-13
THOC2	-0.589531	10.8631	1.37e-11	2.89e-12
THOP1	0.681885	8.83908	1.45e-09	5.58e-10
THSD4	1.78571	8.49952	3.17e-09	1.33e-09
TIGD1	-0.751388	4.19299	6.41e-05	5.35e-05
TIMM23	0.697689	19.5023	3.15e-20	1.31e-21
TIMP1	0.732396	52.1753	6.68e-53	2.92e-55
TJP1	-0.790206	10.2681	5.39e-11	1.35e-11
TLE1	-0.891953	6.39199	4.06e-07	2.65e-07
TMCC1	0.768057	17.8055	1.56e-18	8.08e-20
TMEFF1	-0.675568	6.06782	8.55e-07	5.9e-07
TMEM115	0.608479	10.5279	2.97e-11	6.9e-12
TMEM126B	0.795552	17.0106	9.76e-18	5.56e-19
TMEM131L	-0.982895	8.09427	8.05e-09	3.75e-09
TMEM143	0.709697	8.94432	1.14e-09	4.25e-10
TMEM147-AS1	-0.621629	3.99484	0.000101194	8.58e-05
TMEM170B	-0.979276	9.07805	8.36e-10	3.02e-10
TMEM171	0.897875	3.53409	0.000292357	0.000255394
TMEM173	0.776462	3.19176	0.00064304	0.000573868
TMEM199	0.707487	12.6345	2.32e-13	2.95e-14
TMEM200C	-1.014	6.16274	6.87e-07	4.67e-07
TMEM205	-0.728944	13.8216	1.51e-14	1.44e-15
TMEM208	0.636193	14.7515	1.77e-15	1.43e-16
TMEM237	-0.801398	13.5811	2.62e-14	2.65e-15
TMEM255A	-1.32137	3.78922	0.000162473	0.000139534
TMEM37	-0.961941	11.3429	4.54e-12	8.41e-13
TMEM44	-0.886244	5.90831	1.24e-06	8.7e-07
TMEM74B	0.667063	3.27309	0.000533223	0.00047349
TMF1	-0.63767	9.61555	2.42e-10	7.5e-11
TMPO-AS1	0.731747	5.95325	1.11e-06	7.8e-07
TNFAIP8	0.776659	4.80766	1.56e-05	1.23e-05
TNIK	-1.0537	6.60183	2.5e-07	1.59e-07
TNRC18	-1.21756	14.9213	1.2e-15	9.36e-17
TNS2	-2.15887	4.96323	1.09e-05	8.48e-06
TOMM6	0.924287	47.2939	5.08e-48	3.2e-50
TOX2	-0.633748	8.5401	2.88e-09	1.2e-09
TOX4	-0.657235	9.07623	8.39e-10	3.03e-10
TPCN1	0.844742	8.131	7.4e-09	3.41e-09
TRADD	0.706884	11.6806	2.09e-12	3.49e-13
TRAF3IP2	0.695263	10.8891	1.29e-11	2.7e-12
TRAF7	-0.618967	12.7757	1.68e-13	2.05e-14
TRAM2-AS1	-0.894222	5.51515	3.05e-06	2.26e-06
TRHDE	1.12603	3.21639	0.000607592	0.00054165
TRIAP1	1.28108	36.5976	2.53e-37	2.45e-39
TRIM14	0.896583	10.7912	1.62e-11	3.48e-12
TRIM35	0.853825	10.7891	1.63e-11	3.51e-12
TRIM52-AS1	0.755439	7.89413	1.28e-08	6.27e-09
TRIM59	-0.652279	5.38502	4.12e-06	3.09e-06
TRNT1	-0.805623	6.24511	5.69e-07	3.81e-07
TSC22D1	-0.777415	14.4856	3.27e-15	2.75e-16
TSC22D4	-0.782069	13.4871	3.26e-14	3.37e-15
TSGA10	0.729687	3.16311	0.000686891	0.000613782
TSPAN31	-0.733489	10.3534	4.43e-11	1.09e-11
TSPYL1	-0.607013	10.9583	1.1e-11	2.26e-12
TSR1	0.75345	12.19	6.46e-13	9.14e-14
TUBB2A	0.843318	14.5248	2.99e-15	2.49e-16
TUT1	-0.6785	6.86428	1.37e-07	8.28e-08
TUT4	-0.797541	10.2199	6.03e-11	1.54e-11
TWF2	-0.822097	11.4798	3.31e-12	5.86e-13
TXNRD2	-0.869768	15.1202	7.58e-16	5.75e-17
UBA52	0.614741	43.6784	2.1e-44	1.61e-46
UBE2K	0.628503	24.2267	5.93e-25	1.6e-26
UBQLN2	-0.870755	15.3238	4.75e-16	3.51e-17
UBXN11	0.619126	6.10672	7.82e-07	5.36e-07
UBXN2A	-0.604326	10.2543	5.57e-11	1.4e-11
UBXN6	-0.682968	12.3855	4.12e-13	5.55e-14
UCA1	2.2062	7.23938	5.76e-08	3.25e-08
UGGT2	-0.684092	5.60914	2.46e-06	1.8e-06
UGP2	-0.585527	12.2566	5.54e-13	7.74e-14
UMAD1	-1.46276	16.9434	1.14e-17	6.53e-19
UNG	-0.692083	7.70921	1.95e-08	1e-08
UPF1	-0.699757	11.7236	1.89e-12	3.11e-13
UPRT	-0.629285	4.73911	1.82e-05	1.45e-05
USO1	-0.715123	16.0929	8.07e-17	5.18e-18
USP27X	-0.762061	8.40154	3.97e-09	1.7e-09
USP32	-0.598376	10.0178	9.6e-11	2.61e-11
USP51	-0.693562	4.30927	4.91e-05	4.05e-05
USP6NL	-0.609308	16.2344	5.83e-17	3.66e-18
UTP6	-0.858084	11.9306	1.17e-12	1.79e-13
VDAC3	0.586414	17.1462	7.14e-18	3.98e-19
VPS41	-0.618945	9.28011	5.25e-10	1.79e-10
VPS8	-0.695253	6.57923	2.63e-07	1.68e-07
VSIG10	-0.603098	7.29932	5.02e-08	2.8e-08
VWA8	0.769936	14.0225	9.5e-15	8.63e-16
WARS2-AS1	-0.80639	3.22792	0.000591664	0.000526934
WASF3	0.596507	12.4152	3.84e-13	5.15e-14
WASHC1	-0.676028	7.555	2.79e-08	1.48e-08
WASHC2A	-0.965254	7.07453	8.42e-08	4.91e-08
WDPCP	-0.988675	8.5674	2.71e-09	1.11e-09
WDR19	-0.859706	13.4425	3.61e-14	3.78e-15
WDR5B	-0.597809	3.23936	0.000576286	0.000512836
WDR61	0.624048	11.8971	1.27e-12	1.95e-13
WDR81	-0.788552	5.84968	1.41e-06	1e-06
WHRN	0.692468	3.28388	0.000520135	0.000461505
WNK2	-0.832446	3.08716	0.000818163	0.00073344
WNT10B	2.88689	7.53801	2.9e-08	1.54e-08
WWC2	-0.586525	9.41946	3.81e-10	1.24e-10
WWOX	-1.10599	4.97613	1.06e-05	8.22e-06
WWTR1	-1.01173	17.5543	2.79e-18	1.5e-19
XBP1	-0.664845	10.4478	3.57e-11	8.51e-12
XPO6	0.795157	17.6724	2.13e-18	1.12e-19
YAP1	-0.586836	8.37145	4.25e-09	1.85e-09
YTHDF2	-0.596333	12.7498	1.78e-13	2.2e-14
YY1AP1	-0.723896	7.69991	2e-08	1.03e-08
ZBED1	-0.720042	7.72132	1.9e-08	9.74e-09
ZBED5	-0.895251	16.5735	2.67e-17	1.6e-18
ZBED5-AS1	-1.50487	4.60521	2.48e-05	2e-05
ZBTB21	0.617587	9.11104	7.74e-10	2.76e-10
ZBTB34	0.610857	3.39905	0.00039898	0.000351219
ZBTB45	-0.589309	5.31593	4.83e-06	3.64e-06
ZBTB48	0.835145	3.28388	0.000520135	0.000461505
ZC4H2	-0.989096	4.46624	3.42e-05	2.79e-05
ZCCHC14	-0.662156	13.1154	7.67e-14	8.65e-15
ZDHHC18	0.639473	8.25022	5.62e-09	2.52e-09
ZDHHC6	0.631866	11.4825	3.29e-12	5.82e-13
ZDHHC7	0.704107	19.0491	8.93e-20	3.95e-21
ZFP92	0.942306	4.66955	2.14e-05	1.71e-05
ZFPM2	1.5874	5.82861	1.48e-06	1.05e-06
ZFYVE21	0.700582	10.8846	1.3e-11	2.73e-12
ZHX2	-0.671967	3.72418	0.00018872	0.000162718
ZMAT5	0.609473	11.2171	6.07e-12	1.16e-12
ZMYM1	-1.05238	4.65402	2.22e-05	1.78e-05
ZNF185	-0.835028	7.40842	3.9e-08	2.13e-08
ZNF213-AS1	-1.03279	3.07523	0.000840954	0.000754458
ZNF219	-0.696886	9.62946	2.35e-10	7.24e-11
ZNF23	0.922276	10.5664	2.71e-11	6.26e-12
ZNF26	0.594102	4.12674	7.47e-05	6.27e-05
ZNF275	0.602338	11.7469	1.79e-12	2.91e-13
ZNF32	-0.631597	12.2745	5.31e-13	7.36e-14
ZNF331	0.712185	11.7737	1.68e-12	2.68e-13
ZNF334	-1.247	9.94509	1.13e-10	3.16e-11
ZNF354A	-0.589819	8.24334	5.71e-09	2.56e-09
ZNF354C	-0.893013	3.75515	0.000175732	0.00015132
ZNF384	-0.676576	10.6004	2.51e-11	5.73e-12
ZNF385A	0.776211	16.0356	9.21e-17	5.97e-18
ZNF395	-0.607937	7.62495	2.37e-08	1.24e-08
ZNF436	-0.589728	5.57375	2.67e-06	1.96e-06
ZNF473	0.601542	5.62475	2.37e-06	1.73e-06
ZNF48	-0.883784	10.8614	1.38e-11	2.9e-12
ZNF512	-0.838346	9.42789	3.73e-10	1.21e-10
ZNF518B	-0.648681	11.2608	5.49e-12	1.04e-12
ZNF557	-1.20615	5.05217	8.87e-06	6.85e-06
ZNF568	0.755827	5.86521	1.36e-06	9.65e-07
ZNF571-AS1	0.991983	3.57466	0.000266279	0.000231939
ZNF584	0.805756	7.81632	1.53e-08	7.63e-09
ZNF593	0.70065	11.4526	3.53e-12	6.3e-13
ZNF639	-0.704812	9.75997	1.74e-10	5.15e-11
ZNF644	-0.594573	10.6458	2.26e-11	5.08e-12
ZNF662	-0.82848	6.27439	5.32e-07	3.54e-07
ZNF689	0.883439	8.90583	1.24e-09	4.7e-10
ZNF700	-0.817334	3.35342	0.000443183	0.000391175
ZNF720	-0.894239	5.38239	4.15e-06	3.11e-06
ZNF736	-0.750363	3.61967	0.000240063	0.000208497
ZNF740	-0.60869	6.11873	7.61e-07	5.21e-07
ZNF746	0.61226	7.51633	3.05e-08	1.63e-08
ZNF747	-0.951136	4.29819	5.03e-05	4.16e-05
ZNF766	-1.16738	4.80766	1.56e-05	1.23e-05
ZNF783	1.16503	3.89517	0.000127302	0.00010855
ZNF808	1.18128	5.24349	5.71e-06	4.33e-06
ZNF81	0.66368	5.13925	7.26e-06	5.56e-06
ZNF814	0.755385	4.1743	6.69e-05	5.59e-05
ZNF839	1.21385	4.51536	3.05e-05	2.48e-05
ZNF860	-1.74486	4.42901	3.72e-05	3.05e-05
ZRANB1	0.710801	16.1884	6.48e-17	4.09e-18
ZSCAN16-AS1	-0.594878	8.88142	1.31e-09	5.01e-10
ZSCAN26	-1.15899	4.78345	1.65e-05	1.3e-05
ZSWIM7	-0.762896	6.68067	2.09e-07	1.3e-07
ZSWIM8	-0.806654	8.27874	5.26e-09	2.34e-09
ZXDC	-0.597342	6.81832	1.52e-07	9.28e-08
