# Supplementary material for: Multigenerational cell tracking of DNA replication and heritable DNA damage
Source: Nature. 2025 May 21;642(8068):785–95. doi: 10.1038/s41586-025-08986-0 (PMC12176655; doi:10.1038/s41586-025-08986-0)
Supplement: Supplementary file 5 — Differential gene expression from scRNA-seq of the polyploidy set sub-cluster analysis, related to Supplementary Fig. 12a. [file 41586_2025_8986_MOESM5_ESM.xlsx]

## Sheet: log2fc
Gene	log2fc Pevo Cluster 1 vs 3	log2fc Pevo Cluster 2 vs 3	log2fc HRAS Cluster 1 vs 2	log2fc HRAS Cluster 2 vs 3
ANLN	2.59551	2.59997	2.50934	-2.36832
ASF1B	2.46134	2.76417	3.16029	-3.38503
ASPM	2.89037	3.45929	2.13936	-1.8768
ATAD2	3.31475	3.8193	2.29444	-2.03107
ATAD5	3.06663	3.16768	2.69228	-2.20644
AURKA	2.06696	2.76262	2.64266	-2.25163
AURKB	3.2061	3.73615	3.24675	-3.10918
BIRC5	2.71432	2.90208	2.16002	-1.99216
BRCA1	2.05202	2.20817	1.86486	-1.8537
BRIP1	4.10271	4.3286	2.89855	-3.18524
BUB1	2.99416	3.26329	2.75477	-2.43034
BUB1B	2.58312	2.94988	2.99823	-2.24237
BUB3	0.845465	1.02138	0.690172	-1.01
CCNA2	3.9282	4.16018	3.05907	-2.47932
CCNB1	1.92364	2.06727	2.47396	-2.34862
CCNB2	3.36051	3.80433	2.0255	-2.1113
CCND2	-1.16193	-1.52284	-1.23565	0.681476
CCNF	4.79243	5.14135	2.44243	-2.20988
CDC25A	3.70841	3.83342	2.51814	-1.9432
CDC6	2.86255	2.99642	2.2396	-2.88571
CDCA3	2.37492	3.08954	2.81839	-3.0697
CDCA5	3.25596	3.24632	1.93779	-2.23543
CDK1	2.23623	2.47727	2.70543	-2.71285
CDKN3	3.10474	3.28631	2.53621	-1.93471
CENPE	2.31912	2.89041	3.09579	-3.04641
CENPF	2.49794	2.99502	2.71072	-2.5257
CENPW	2.46479	2.6041	2.03266	-2.7681
CEP55	2.63298	3.05081	2.6689	-2.55944
CHAF1A	4.55681	4.72241	2.23141	-2.30434
CIT	2.98511	3.44046	2.30385	-2.15651
CKAP2L	2.99452	3.6511	4.08232	-3.64946
CKS1B	1.97316	2.01139	1.75631	-1.6287
CLSPN	3.34744	3.57959	2.21858	-2.14081
CSE1L	1.481	1.33591	1.60307	-1.34801
CTSB	-1.80461	-1.49519	-1.01154	0.975585
DDIAS	4.99846	5.19653	2.69937	-2.99607
DEK	1.77774	1.8434	1.227	-1.20602
DEPDC1	2.55161	3.06386	3.17636	-2.45231
DHFR	2.12461	2.5358	1.68871	-1.41601
DIAPH3	2.87867	2.96201	2.1261	-2.45216
DLGAP5	3.22546	3.93432	3.80091	-3.63401
DNAJA1	1.02668	1.11799	0.684148	-0.683577
DNAJC9	1.13794	1.45307	1.60547	-1.17132
DNMT1	1.77594	1.82749	2.00045	-1.72772
DTL	4.24558	4.50998	2.21346	-2.28206
ERCC6L	10	10	2.52315	-2.44473
ESCO2	2.64959	2.9289	2.85023	-2.62876
EXO1	4.32081	4.46219	2.54755	-2.82596
FANCI	2.70459	2.75184	2.54193	-2.65837
FEN1	2.36704	2.41536	2.24176	-2.28569
FOXM1	2.16732	2.48192	2.30297	-1.99743
GINS2	3.09294	3.53487	2.14696	-1.7612
GTSE1	2.76121	2.9779	2.8666	-2.64495
H2AFZ	1.35026	1.26321	1.37727	-1.08632
HAT1	2.27258	2.25182	1.12109	-0.972935
HIST1H4C	2.54468	2.79153	1.51639	-1.20339
HJURP	3.81346	4.61017	3.80504	-3.05642
HMGB1	1.44889	1.49628	1.15733	-0.665503
HMGB2	3.37148	4.03164	2.06729	-2.27936
IQGAP3	3.38057	3.60475	2.9317	-3.16716
KIF11	2.03105	2.63932	2.84512	-2.28264
KIF14	2.49377	2.99365	3.2834	-3.08743
KIF20B	1.85914	2.34713	2.43269	-2.73546
KIF23	2.25104	2.53725	3.11648	-2.59776
KIF2C	2.83028	3.19404	2.56997	-2.32533
KIF4A	3.61227	3.94525	3.02138	-2.87011
KNL1	2.71649	3.32257	2.53672	-2.13102
KPNA2	1.44638	1.57437	1.44468	-1.39324
LSM3	1.71727	1.78546	1.06015	-1.08835
MAD2L1	2.24418	2.42389	2.2438	-2.36244
MALAT1	-1.27959	-1.12258	-1.08367	1.10409
MCM10	3.54931	3.7608	4.40715	-4.15967
MCM2	1.89887	2.07272	1.58493	-1.16163
MCM4	2.43099	2.51895	2.36332	-2.25997
MCM5	1.91766	2.04328	1.83747	-1.46919
MCM7	1.4276	1.63727	1.51364	-0.992363
MCM8	2.46142	2.62776	1.96695	-1.93932
MELK	2.31601	2.51228	2.44347	-2.40029
MIS18A	1.8119	1.99382	1.85969	-1.92852
MKI67	3.16554	3.73439	2.79835	-2.14319
MTHFD2	1.54793	1.4574	1.35996	-1.30365
MYBL2	2.18684	2.56462	2.3561	-2.1618
NCAPD2	1.7832	2.24477	1.63044	-1.32814
NCAPG	3.53386	3.99075	3.13144	-2.88815
NCAPG2	2.402	2.52899	2.24713	-1.90553
NCAPH	3.54059	3.66112	3.4862	-3.15202
NDC80	4.34992	4.96792	4.3565	-3.71883
NEAT1	-1.9535	-2.0617	-1.97544	1.33735
NEK2	3.91244	4.41525	2.1357	-1.96033
NUDT1	1.05898	1.17652	0.876371	-1.14703
NUSAP1	3.27373	3.59287	3.24306	-3.09423
ORC6	2.289	2.38558	1.79889	-1.49335
PBK	3.22999	3.53398	2.4512	-2.16613
PCLAF	2.0692	2.19676	1.78541	-1.81413
PCNA	1.36357	1.69886	1.47621	-1.58813
PDXP	1.86052	1.82669	1.76445	-1.7771
PKMYT1	2.50135	2.64876	2.48284	-2.42075
POLE3	1.25513	1.24221	1.01374	-1.00958
PPIH	1.85367	1.91052	1.16118	-1.18006
PRC1	3.02589	3.51852	2.86339	-2.45441
PRR11	1.68486	1.95522	2.14185	-2.46132
PSIP1	1.57626	1.69142	1.05869	-0.935665
PTTG1	3.08148	3.26655	1.94221	-2.11365
RACGAP1	2.18751	2.41985	2.92475	-2.55666
RAD51	3.51727	3.6966	3.09629	-3.03114
RAD51AP1	1.96092	2.16162	2.89983	-2.74839
RANBP1	1.15789	1.01884	1.1621	-1.0422
RFC3	2.56141	2.6337	2.30458	-2.59878
RFC5	4.43583	4.6687	2.97719	-2.41073
RFWD3	1.72805	1.91222	2.11972	-1.98197
RPA3	1.33245	1.38687	0.947657	-0.883022
RRM1	2.31047	2.29513	1.88612	-2.0941
RRM2	3.33269	3.58874	2.85728	-2.44242
SESN3	-2.11594	-2.31054	-1.86294	1.84081
SHCBP1	2.94525	3.23744	2.60126	-2.59909
SKA1	4.62852	4.70238	3.10353	-3.23153
SKA3	3.39408	3.71114	5.22609	-5.01595
SMC1A	1.24509	1.54526	1.33943	-1.09984
SMC2	2.28058	2.66876	2.01775	-1.72436
SMC4	1.56968	1.95789	2.12051	-1.92822
SNRPB	0.607471	0.631526	0.782334	-0.611444
SNRPG	0.882623	0.827555	0.882431	-0.643656
SPC25	3.00634	3.50693	2.39891	-1.79356
STMN1	0.895607	1.14213	1.14938	-0.780526
SUV39H1	2.89379	2.81074	2.3412	-1.88302
TACC3	2.03189	2.52026	2.76806	-2.61867
TCF19	3.32139	3.72365	1.94813	-1.56259
TCOF1	1.542	1.29966	1.54375	-1.47906
TK1	2.2506	2.65928	2.05401	-1.97164
TMPO	2.04033	2.65919	2.55792	-1.93386
TOP2A	2.6626	3.23583	2.9942	-2.89879
TPX2	2.61612	2.82595	2.63214	-2.51869
TRIP13	2.441	2.37187	2.05126	-2.2492
TRMU	2.47201	2.873	2.00471	-2.08053
TROAP	2.46514	3.05344	2.03816	-1.97652
TUBA1B	1.07981	1.02727	1.81434	-1.46231
TUBA1C	0.915659	0.796874	1.35805	-1.19593
TUBA3C	2.23622	2.45746	2.77577	-2.81408
TUBB	0.982027	1.03047	1.45585	-0.89009
TUBB4B	1.57078	1.77907	1.94388	-2.08548
TYMS	1.42389	1.62935	1.10107	-0.965084
UBE2C	2.10017	2.6283	3.82202	-3.39153
UBE2S	2.07143	2.36472	1.75624	-1.44433
UBE2T	2.81014	3.02147	2.71877	-2.56402
USP1	2.42638	2.73698	1.64913	-1.56654
WBP11	1.27762	1.14691	1.17383	-1.09127
ZWILCH	1.36702	1.59665	1.57436	-1.38824
ZWINT	2.11925	2.51838	3.32991	-3.10268

## Sheet: fdr
Gene	fdr Pevo Cluster 1 vs 3	fdr Pevo Cluster 2 vs 3	fdr HRAS Cluster 1 vs 2	fdr HRAS Cluster 2 vs 3
ANLN	2.97e-06	1.42e-06	5.21e-14	4.11e-14
ASF1B	9.87e-06	9.41e-08	5.43e-13	7.74e-14
ASPM	3.04e-05	1.12e-08	6.04e-07	8.76e-07
ATAD2	8.38e-08	1.12e-08	1.27e-11	3.19e-09
ATAD5	0.000357303	3.85e-06	2.45e-07	1.92e-05
AURKA	0.000199296	9.41e-08	2.79e-09	2.01e-07
AURKB	6.2e-06	1.12e-08	3.08e-17	5.46e-13
BIRC5	5.65e-06	6.09e-07	7.49e-11	5.41e-10
BRCA1	0.000298754	1.05e-05	4.95e-08	1.75e-08
BRIP1	9.14e-05	6.6e-07	1.73e-07	5.72e-09
BUB1	3.04e-05	4.22e-07	1.32e-08	7.59e-07
BUB1B	0.000784767	1.89e-06	8.59e-11	1.45e-08
BUB3	0.000577379	1.05e-05	0.000495733	3e-05
CCNA2	2.01e-08	6.11e-10	2.3e-13	1.47e-12
CCNB1	5.65e-06	3.61e-06	7.04e-11	3.3e-12
CCNB2	8.38e-08	6.11e-10	3e-09	1.14e-09
CCND2	3.08e-05	4.09e-08	7.86e-12	0.000971698
CCNF	5.33e-06	1.77e-07	4.73e-07	6.23e-09
CDC25A	0.000165713	3.66e-06	3.91e-07	2.15e-05
CDC6	7.3e-06	2.8e-07	3.02e-06	1.49e-11
CDCA3	0.000861493	1.42e-06	2.71e-09	1.14e-10
CDCA5	0.000121819	5.12e-05	1.86e-06	5.98e-09
CDK1	2.84e-07	2.28e-09	5.88e-14	2.48e-14
CDKN3	2.84e-07	1.12e-08	8.22e-10	2.4e-07
CENPE	0.000231724	3.61e-06	4.04e-12	6.61e-13
CENPF	2.01e-08	2.28e-09	6.39e-19	6.08e-15
CENPW	0.000334094	1.05e-05	7.77e-05	1.46e-09
CEP55	1.63e-05	1.03e-07	1.68e-11	5.74e-13
CHAF1A	0.000424126	2.66e-05	1.63e-05	1.24e-06
CIT	0.00021355	2.72e-06	9.73e-06	0.000315559
CKAP2L	7.25e-05	3.72e-08	3.44e-13	4.88e-11
CKS1B	2.57e-08	2.28e-09	8.02e-16	8.69e-12
CLSPN	3.04e-06	1.45e-08	2.5e-10	2.42e-09
CSE1L	2.57e-08	9.41e-08	6.57e-17	9.31e-11
CTSB	1.54e-07	4.76e-06	4.07e-05	5.5e-05
DDIAS	3.47e-05	6.6e-07	7.52e-06	2.82e-09
DEK	0.000121819	1.4e-05	2.35e-05	8.83e-08
DEPDC1	0.000271788	1.15e-05	1.27e-11	2.89e-08
DHFR	2.94e-05	1.42e-06	9.94e-09	4.79e-07
DIAPH3	6.31e-05	1.15e-05	1.94e-06	3.07e-08
DLGAP5	0.000293274	1.96e-07	8.09e-15	7.62e-13
DNAJA1	2.21e-06	1.07e-06	8.05e-06	7.32e-05
DNAJC9	0.000977135	2.14e-05	2.98e-11	2.87e-05
DNMT1	1.01e-06	9.41e-08	6.81e-17	6.14e-11
DTL	3.35e-06	4.56e-08	4.13e-06	4.81e-08
ERCC6L	0.000960694	7.96e-06	0.000103458	0.000309369
ESCO2	0.000125474	1e-05	6.88e-08	1.96e-06
EXO1	0.000499076	0.000121901	0.000847769	0.000104755
FANCI	1.17e-05	1.42e-06	5.22e-08	2.72e-10
FEN1	8.38e-08	1.12e-08	1.41e-14	5.74e-13
FOXM1	6.43e-07	2.28e-09	8.61e-16	2.2e-12
GINS2	3.41e-05	3.86e-07	2.13e-09	8.24e-05
GTSE1	1.01e-05	4.22e-07	4.04e-12	1.53e-11
H2AFZ	2.84e-07	1.03e-07	5.92e-18	9.33e-11
HAT1	1.63e-05	1.05e-05	0.000569299	0.000268117
HIST1H4C	6.43e-07	1.03e-07	3.18e-05	0.000152305
HJURP	0.000307882	8.38e-08	1.16e-11	2.73e-08
HMGB1	8.38e-08	3.72e-08	1.91e-13	3.51e-06
HMGB2	0.000607751	6.81e-07	8.93e-12	4.21e-13
IQGAP3	3.01e-06	3.15e-07	1.77e-09	8.39e-11
KIF11	0.000429739	5.93e-08	1.08e-10	4.94e-08
KIF14	0.000955426	4.22e-07	2.17e-10	8.39e-11
KIF20B	0.000609137	2.18e-05	3.14e-09	8.15e-13
KIF23	3.04e-06	5.77e-07	3.16e-12	1.14e-10
KIF2C	0.000183338	4.66e-07	5.29e-11	3.13e-11
KIF4A	1.73e-05	2.08e-06	3.59e-12	5.37e-13
KNL1	0.000195275	6.6e-07	4.83e-09	4.41e-09
KPNA2	1.01e-06	3.72e-08	3.4e-11	4.43e-11
LSM3	9.87e-06	2.71e-07	3.02e-06	0.000252295
MAD2L1	5.55e-06	5.77e-07	8.59e-11	6.67e-11
MALAT1	2.57e-08	3.14e-08	1.37e-09	4.14e-09
MCM10	0.000370578	7.89e-05	3.14e-08	1.66e-08
MCM2	0.000355238	4.41e-05	6.37e-08	2.08e-06
MCM4	0.000239982	4.22e-07	2.31e-09	1.29e-09
MCM5	7.23e-05	3.52e-06	3.88e-09	6.82e-06
MCM7	2.07e-06	5.93e-08	7.48e-12	3.62e-05
MCM8	0.00021355	1.42e-06	6.03e-07	4.32e-08
MELK	2.84e-07	2.28e-09	7.58e-13	8.78e-14
MIS18A	0.000693242	0.000438085	2.09e-06	2.72e-07
MKI67	2.01e-08	6.11e-10	1.64e-18	1.43e-11
MTHFD2	9.87e-06	9.05e-06	2.76e-08	3.94e-07
MYBL2	9.87e-06	9.41e-08	3.15e-13	2.42e-09
NCAPD2	0.000356599	1.03e-07	2.25e-13	7.71e-09
NCAPG	2.23e-05	4.43e-08	2.91e-09	4.2e-08
NCAPG2	0.000357894	2.49e-05	9.12e-08	1.49e-07
NCAPH	2.44e-06	1.15e-07	1.21e-15	2.05e-12
NDC80	7.34e-07	2.28e-09	2.65e-18	1.42e-13
NEAT1	2.57e-08	4.09e-08	9.66e-18	3.6e-07
NEK2	0.000140593	8.75e-08	3.16e-06	3.25e-06
NUDT1	0.000148583	2.91e-05	0.000579536	8.18e-06
NUSAP1	2.57e-08	6.11e-10	3.13e-16	1.95e-14
ORC6	0.000355238	6.12e-05	4.15e-05	8.66e-05
PBK	0.000977135	1.49e-05	1.22e-07	1.62e-05
PCLAF	3.13e-08	1.45e-08	3.72e-20	9.11e-14
PCNA	0.000577379	1.4e-05	1.37e-06	7.81e-10
PDXP	0.000977135	0.000887979	8.53e-05	1.54e-06
PKMYT1	3.04e-06	3.72e-08	1.55e-11	7.89e-13
POLE3	0.000628101	0.000575258	4.03e-05	0.000101584
PPIH	0.000782703	2.96e-06	0.000421048	0.000343626
PRC1	2.84e-07	6.11e-10	8.61e-16	2.2e-12
PRR11	1.01e-06	1.45e-08	1.96e-17	1.25e-15
PSIP1	0.000930095	1.4e-05	2.72e-05	0.000100062
PTTG1	2.01e-08	2.28e-09	1.61e-11	2.33e-12
RACGAP1	0.000483539	2.51e-05	2.81e-11	7.99e-10
RAD51	0.000865065	0.000906711	0.000172138	1.9e-05
RAD51AP1	0.000358856	0.000157295	2.1e-10	9.37e-11
RANBP1	5.65e-06	3.86e-05	1.07e-08	5.32e-06
RFC3	7.18e-05	9.41e-08	5.56e-12	3.86e-13
RFC5	0.000149319	8.67e-07	2.59e-06	0.000104266
RFWD3	2.92e-05	1.05e-05	6.32e-10	9e-10
RPA3	2.92e-05	0.000156598	2.27e-05	5.61e-05
RRM1	2.97e-06	1.45e-08	2.9e-09	6.6e-11
RRM2	2.01e-08	2.28e-09	8.37e-18	3.5e-14
SESN3	0.000183338	0.000305959	1.99e-05	0.000556838
SHCBP1	5.38e-05	1.01e-06	5.11e-11	5.6e-09
SKA1	0.000689921	2.66e-05	0.000372915	5.07e-05
SKA3	0.000733944	1.4e-05	1.12e-09	3.19e-09
SMC1A	0.000148583	2.71e-07	1.25e-08	2.14e-07
SMC2	1.63e-05	1.12e-08	7.42e-12	1.98e-08
SMC4	2.05e-05	4.22e-07	1.6e-13	4.54e-11
SNRPB	0.000628101	0.000881357	1.73e-07	2.05e-05
SNRPG	0.000134938	9.52e-05	1.49e-08	1.92e-05
SPC25	6.31e-06	1.12e-08	5.02e-11	9.37e-11
STMN1	5.92e-05	1.4e-05	1.36e-12	1.81e-06
SUV39H1	2.16e-05	3.61e-06	6.32e-07	1.54e-05
TACC3	7.18e-05	3.72e-08	1.1e-14	4.16e-14
TCF19	0.000148583	4.22e-07	5.81e-06	7.37e-05
TCOF1	4.56e-06	2.14e-05	2.59e-08	2.67e-10
TK1	2.65e-06	1.12e-08	1.68e-16	2.48e-14
TMPO	0.000977135	3.72e-08	3.02e-12	1.38e-06
TOP2A	2.84e-07	6.11e-10	4.42e-20	7.39e-17
TPX2	1.01e-06	1.45e-08	2.53e-13	2.24e-13
TRIP13	0.000572232	0.000343398	1.46e-06	1.29e-09
TRMU	0.00029122	4.22e-07	4.64e-08	1.43e-08
TROAP	7.62e-05	4.22e-07	6.02e-11	3.95e-11
TUBA1B	2.01e-08	2.28e-09	6.3e-24	9.11e-14
TUBA1C	2.01e-08	1.42e-06	9.76e-18	4.87e-12
TUBA3C	1.23e-05	4.22e-07	1.1e-14	1.69e-11
TUBB	3.13e-08	2.28e-09	3.28e-21	6.09e-09
TUBB4B	6.31e-06	2.8e-07	1.66e-18	2.74e-15
TYMS	1.47e-06	1.03e-07	1.41e-14	2.65e-08
UBE2C	2.97e-06	1.12e-08	1.81e-17	3.76e-14
UBE2S	0.000356599	3.61e-06	1.16e-07	1.54e-05
UBE2T	9.68e-05	3.52e-06	7.03e-11	7.99e-10
USP1	2.05e-05	1.42e-06	4.79e-07	6.99e-07
WBP11	3.58e-05	9.52e-05	3.86e-10	2.42e-09
ZWILCH	0.00021355	2.32e-06	2.9e-09	4.03e-07
ZWINT	3.58e-05	1.45e-08	1.7e-17	1.95e-14

## Sheet: p-value
Gene	p-value Pevo Cluster 1 vs 3	p-value Pevo Cluster 2 vs 3	p-value HRAS Cluster 1 vs 2	p-value HRAS Cluster 2 vs 3
ANLN	1.25e-08	1.12e-08	1.55e-16	3.84e-17
ASF1B	6.72e-08	3.87e-10	2.05e-15	8.55e-17
ASPM	3.05e-07	1.57e-11	1.04e-08	1.09e-08
ATAD2	1.27e-10	1.57e-11	6.94e-14	2.2e-11
ATAD5	7.82e-06	4.03e-08	3.85e-09	3.31e-07
AURKA	3.52e-06	3.87e-10	2.61e-11	2.12e-09
AURKB	3.71e-08	1.57e-11	4.86e-20	1.02e-15
BIRC5	3.14e-08	4.36e-09	5.19e-13	2.99e-12
BRCA1	6.11e-06	1.19e-07	6.15e-10	1.53e-10
BRIP1	1.18e-06	4.84e-09	2.65e-09	4.19e-11
BUB1	3.06e-07	2.57e-09	1.43e-10	9.36e-09
BUB1B	2.19e-05	1.68e-08	6.07e-13	1.24e-10
BUB3	1.45e-05	1.19e-07	2.17e-05	5.71e-07
CCNA2	1.69e-12	5.03e-14	7.87e-16	3.76e-15
CCNB1	3.14e-08	3.57e-08	4.81e-13	9.81e-15
CCNB2	1.27e-10	5.03e-14	2.91e-11	6.9e-12
CCND2	3.14e-07	1.38e-10	4.1e-14	4.12e-05
CCNF	2.87e-08	9.33e-10	7.9e-09	4.82e-11
CDC25A	2.47e-06	3.8e-08	6.36e-09	3.83e-07
CDC6	4.91e-08	1.59e-09	6.17e-08	5.08e-14
CDCA3	2.44e-05	1.12e-08	2.51e-11	5.7e-13
CDCA5	1.63e-06	8.81e-07	3.57e-08	4.42e-11
CDK1	5.49e-10	1.31e-12	1.8e-16	1.48e-17
CDKN3	5.49e-10	1.57e-11	6.73e-12	2.62e-09
CENPE	4.33e-06	3.57e-08	1.82e-14	1.41e-15
CENPF	1.69e-12	1.31e-12	2.87e-22	2.07e-18
CENPW	6.94e-06	1.19e-07	2.5e-06	9.16e-12
CEP55	1.28e-07	4.84e-10	9.81e-14	1.12e-15
CHAF1A	9.81e-06	3.98e-07	4.03e-07	1.57e-08
CIT	3.85e-06	2.55e-08	2.32e-07	9.77e-06
CKAP2L	8.96e-07	1.07e-10	1.27e-15	1.95e-13
CKS1B	1.94e-11	1.31e-12	1.73e-18	2.73e-14
CLSPN	1.41e-08	3.34e-11	1.87e-12	1.56e-11
CSE1L	1.94e-11	3.87e-10	1.12e-19	4.2e-13
CTSB	2.84e-10	5.06e-08	1.16e-06	1.16e-06
DDIAS	3.62e-07	4.84e-09	1.73e-07	1.89e-11
DEK	1.61e-06	1.74e-07	6.22e-07	8.81e-10
DEPDC1	5.36e-06	1.39e-07	6.96e-14	2.66e-10
DHFR	2.87e-07	1.12e-08	1.05e-10	5.62e-09
DIAPH3	7.45e-07	1.39e-07	3.76e-08	2.84e-10
DLGAP5	5.95e-06	1.05e-09	2.04e-17	1.75e-15
DNAJA1	8.55e-09	8.35e-09	1.88e-07	1.65e-06
DNAJC9	2.92e-05	2.9e-07	1.82e-13	5.42e-07
DNMT1	2.98e-09	3.87e-10	1.22e-19	2.51e-13
DTL	1.66e-08	1.69e-10	8.76e-08	4.67e-10
ERCC6L	2.85e-05	8.71e-08	3.48e-06	9.5e-06
ESCO2	1.7e-06	1.12e-07	9.1e-10	2.65e-08
EXO1	1.21e-05	2.54e-06	4.15e-05	2.61e-06
FANCI	8.6e-08	1.12e-08	6.62e-10	1.46e-12
FEN1	1.27e-10	1.57e-11	3.93e-17	1.16e-15
FOXM1	1.73e-09	1.31e-12	1.95e-18	5.98e-15
GINS2	3.53e-07	2.32e-09	1.91e-11	1.91e-06
GTSE1	7.23e-08	2.57e-09	1.83e-14	5.33e-14
H2AFZ	5.49e-10	4.84e-10	4.79e-21	4.36e-13
HAT1	1.27e-07	1.19e-07	2.53e-05	8.12e-06
HIST1H4C	1.73e-09	4.84e-10	8.68e-07	4.07e-06
HJURP	6.35e-06	3.31e-10	6.28e-14	2.49e-10
HMGB1	1.27e-10	1.07e-10	6.18e-16	5.07e-08
HMGB2	1.54e-05	5.16e-09	4.73e-14	7.16e-16
IQGAP3	1.34e-08	1.87e-09	1.57e-11	3.64e-13
KIF11	9.99e-06	2.25e-10	7.76e-13	4.83e-10
KIF14	2.82e-05	2.57e-09	1.6e-12	3.64e-13
KIF20B	1.55e-05	3.02e-07	3.14e-11	2.01e-15
KIF23	1.45e-08	4.04e-09	1.37e-14	5.61e-13
KIF2C	2.92e-06	3.23e-09	3.47e-13	1.14e-13
KIF4A	1.44e-07	1.9e-08	1.58e-14	9.59e-16
KNL1	3.32e-06	4.85e-09	4.95e-11	3.12e-11
KPNA2	2.98e-09	1.07e-10	2.11e-13	1.7e-13
LSM3	6.72e-08	1.49e-09	6.16e-08	7.55e-06
MAD2L1	3.04e-08	4.04e-09	6.03e-13	2.84e-13
MALAT1	2.6e-11	8.8e-11	1.19e-11	2.89e-11
MCM10	8.39e-06	1.44e-06	3.81e-10	1.44e-10
MCM2	7.5e-06	7.11e-07	8.24e-10	2.83e-08
MCM4	4.52e-06	2.57e-09	2.1e-11	7.94e-12
MCM5	8.88e-07	3.44e-08	3.94e-11	1.07e-07
MCM7	7.65e-09	2.25e-10	3.84e-14	7.14e-07
MCM8	3.83e-06	1.12e-08	1.03e-08	4.12e-10
MELK	5.49e-10	1.31e-12	2.93e-15	1.05e-16
MIS18A	1.86e-05	1.2e-05	4.1e-08	3.03e-09
MKI67	1.69e-12	5.03e-14	8.82e-22	4.73e-14
MTHFD2	6.72e-08	9.99e-08	3.27e-10	4.56e-09
MYBL2	6.72e-08	3.87e-10	1.13e-15	1.56e-11
NCAPD2	7.62e-06	4.84e-10	7.47e-16	6.1e-11
NCAPG	1.99e-07	1.6e-10	2.8e-11	3.97e-10
NCAPG2	7.86e-06	3.57e-07	1.24e-09	1.52e-09
NCAPH	9.83e-09	5.95e-10	2.94e-18	5.4e-15
NDC80	2.1e-09	1.31e-12	1.91e-21	2.05e-16
NEAT1	2.6e-11	1.38e-10	9.56e-21	4.1e-09
NEK2	1.94e-06	3.53e-10	6.5e-08	4.64e-08
NUDT1	2.11e-06	4.46e-07	2.59e-05	1.3e-07
NUSAP1	1.94e-11	5.03e-14	6.47e-19	8.75e-18
ORC6	7.52e-06	1.08e-06	1.19e-06	2.05e-06
PBK	2.92e-05	1.91e-07	1.75e-09	2.72e-07
PCLAF	4.21e-11	3.34e-11	1e-23	1.16e-16
PCNA	1.45e-05	1.74e-07	2.55e-08	4.45e-12
PDXP	2.92e-05	3e-05	2.8e-06	1.99e-08
PKMYT1	1.45e-08	1.07e-10	8.78e-14	1.88e-15
POLE3	1.61e-05	1.71e-05	1.13e-06	2.51e-06
PPIH	2.17e-05	2.8e-08	1.76e-05	1.1e-05
PRC1	5.49e-10	5.03e-14	1.94e-18	6.02e-15
PRR11	2.98e-09	3.34e-11	2.64e-20	2.13e-19
PSIP1	2.72e-05	1.74e-07	7.28e-07	2.44e-06
PTTG1	1.69e-12	1.31e-12	9.24e-14	6.72e-15
RACGAP1	1.15e-05	3.63e-07	1.69e-13	4.62e-12
RAD51	2.47e-05	3.1e-05	6.18e-06	3.26e-07
RAD51AP1	7.91e-06	3.49e-06	1.53e-12	4.47e-13
RANBP1	3.14e-08	6.17e-07	1.13e-10	8.1e-08
RFC3	8.65e-07	3.87e-10	2.7e-14	6.24e-16
RFC5	2.15e-06	6.64e-09	5.19e-08	2.59e-06
RFWD3	2.73e-07	1.19e-07	5e-12	5.36e-12
RPA3	2.73e-07	3.42e-06	5.92e-07	1.21e-06
RRM1	1.25e-08	3.34e-11	2.74e-11	2.75e-13
RRM2	1.69e-12	1.31e-12	7.53e-21	2.68e-17
SESN3	2.92e-06	7.69e-06	5.03e-07	2.03e-05
SHCBP1	5.93e-07	7.83e-09	3.31e-13	4e-11
SKA1	1.83e-05	3.98e-07	1.52e-05	1.05e-06
SKA3	2e-05	1.79e-07	9.69e-12	2.17e-11
SMC1A	2.11e-06	1.49e-09	1.35e-10	2.27e-09
SMC2	1.27e-07	1.57e-11	3.73e-14	1.75e-10
SMC4	1.76e-07	2.57e-09	5.03e-16	1.78e-13
SNRPB	1.61e-05	2.95e-05	2.67e-09	3.61e-07
SNRPG	1.84e-06	1.8e-06	1.67e-10	3.31e-07
SPC25	3.86e-08	1.57e-11	3.21e-13	4.46e-13
STMN1	6.78e-07	1.74e-07	5.51e-15	2.39e-08
SUV39H1	1.91e-07	3.6e-08	1.1e-08	2.58e-07
TACC3	8.64e-07	1.07e-10	2.96e-17	4.25e-17
TCF19	2.1e-06	2.73e-09	1.31e-07	1.67e-06
TCOF1	2.34e-08	2.94e-07	3.05e-10	1.4e-12
TK1	1.09e-08	1.57e-11	3.32e-19	1.66e-17
TMPO	2.98e-05	1.07e-10	1.28e-14	1.76e-08
TOP2A	5.49e-10	5.03e-14	1.59e-23	6.28e-21
TPX2	2.98e-09	3.34e-11	8.86e-16	3.43e-16
TRIP13	1.43e-05	9.01e-06	2.75e-08	7.89e-12
TRMU	5.88e-06	2.57e-09	5.71e-10	1.21e-10
TROAP	9.5e-07	2.57e-09	4.01e-13	1.48e-13
TUBA1B	1.69e-12	1.31e-12	5.66e-28	1.19e-16
TUBA1C	1.69e-12	1.12e-08	1.05e-20	1.49e-14
TUBA3C	9.1e-08	2.57e-09	2.87e-17	6.03e-14
TUBB	4.21e-11	1.31e-12	5.89e-25	4.57e-11
TUBB4B	3.83e-08	1.59e-09	1.05e-21	6.98e-19
TYMS	5.09e-09	4.84e-10	3.93e-17	2.39e-10
UBE2C	1.25e-08	1.57e-11	2.28e-20	3.19e-17
UBE2S	7.62e-06	3.57e-08	1.61e-09	2.56e-07
UBE2T	1.26e-06	3.42e-08	4.74e-13	4.62e-12
USP1	1.76e-07	1.12e-08	8.05e-09	8.56e-09
WBP11	3.77e-07	1.8e-06	2.98e-12	1.54e-11
ZWILCH	3.83e-06	2.14e-08	2.74e-11	4.69e-09
ZWINT	3.77e-07	3.34e-11	1.99e-20	8.3e-18
