# Supplementary material for: Multigenerational cell tracking of DNA replication and heritable DNA damage
Source: Nature. 2025 May 21;642(8068):785–95. doi: 10.1038/s41586-025-08986-0 (PMC12176655; doi:10.1038/s41586-025-08986-0)
Supplement: Supplementary file 6 — Differential gene expression from scRNA-seq of the polyploidy set sub-cluster analysis with more stringent cutoffs than in Supplementary Table 3, related to Supplementary Fig. 12a. [file 41586_2025_8986_MOESM6_ESM.xlsx]

## Sheet: log2fc
Gene	log2fc Pevo Cluster 1 vs 3	log2fc Pevo Cluster 2 vs 3	log2fc HRAS Cluster 1 vs 2	log2fc HRAS Cluster 2 vs 3	Confirmed in replicate
ANLN	2.59551	2.59997	2.50934	-2.36832	Yes
ASF1B	2.46134	2.76417	3.16029	-3.38503	Yes
ATAD2	3.31475	3.8193	2.29444	-2.03107	Yes
AURKB	3.2061	3.73615	3.24675	-3.10918	Yes
CCNA2	3.9282	4.16018	3.05907	-2.47932	Yes
CCNB2	3.36051	3.80433	2.0255	-2.1113	No
CCNF	4.79243	5.14135	2.44243	-2.20988	Yes
CDC6	2.86255	2.99642	2.2396	-2.88571	No
CDK1	2.23623	2.47727	2.70543	-2.71285	Yes
CENPF	2.49794	2.99502	2.71072	-2.5257	Yes
CLSPN	3.34744	3.57959	2.21858	-2.14081	No
DTL	4.24558	4.50998	2.21346	-2.28206	No
FEN1	2.36704	2.41536	2.24176	-2.28569	No
IQGAP3	3.38057	3.60475	2.9317	-3.16716	Yes
KIF23	2.25104	2.53725	3.11648	-2.59776	Yes
MAD2L1	2.24418	2.42389	2.2438	-2.36244	Yes
MELK	2.31601	2.51228	2.44347	-2.40029	Yes
MKI67	3.16554	3.73439	2.79835	-2.14319	Yes
MYBL2	2.18684	2.56462	2.3561	-2.1618	Yes
NCAPH	3.54059	3.66112	3.4862	-3.15202	Yes
NDC80	4.34992	4.96792	4.3565	-3.71883	Yes
NUSAP1	3.27373	3.59287	3.24306	-3.09423	Yes
PKMYT1	2.50135	2.64876	2.48284	-2.42075	No
PRC1	3.02589	3.51852	2.86339	-2.45441	Yes
RRM2	3.33269	3.58874	2.85728	-2.44242	Yes
TOP2A	2.6626	3.23583	2.9942	-2.89879	Yes
TPX2	2.61612	2.82595	2.63214	-2.51869	Yes
UBE2C	2.10017	2.6283	3.82202	-3.39153	Yes

## Sheet: fdr
Gene	fdr Pevo Cluster 1 vs 3	fdr Pevo Cluster 2 vs 3	fdr HRAS Cluster 1 vs 2	fdr HRAS Cluster 2 vs 3	Confirmed in replicate
ANLN	2.97398e-06	1.4224e-06	5.20742e-14	4.11081e-14	Yes
ASF1B	9.86568e-06	9.40689e-08	5.43244e-13	7.73742e-14	Yes
ATAD2	8.38128e-08	1.12093e-08	1.26504e-11	3.19206e-09	Yes
AURKB	6.20345e-06	1.12093e-08	3.07836e-17	5.4613e-13	Yes
CCNA2	2.01391e-08	6.10997e-10	2.30205e-13	1.47458e-12	Yes
CCNB2	8.38128e-08	6.10997e-10	2.99913e-09	1.14e-09	No
CCNF	5.32865e-06	1.7694e-07	4.72654e-07	6.23258e-09	Yes
CDC6	7.29816e-06	2.79559e-07	3.01778e-06	1.49245e-11	No
CDK1	2.83555e-07	2.27965e-09	5.87804e-14	2.48037e-14	Yes
CENPF	2.01391e-08	2.27965e-09	6.38706e-19	6.08479e-15	Yes
CLSPN	3.0424e-06	1.44763e-08	2.50168e-10	2.4167e-09	No
DTL	3.34629e-06	4.55902e-08	4.12631e-06	4.81384e-08	No
FEN1	8.38128e-08	1.12093e-08	1.40969e-14	5.74431e-13	No
IQGAP3	3.01079e-06	3.15077e-07	1.76762e-09	8.3881e-11	Yes
KIF23	3.04352e-06	5.7738e-07	3.16411e-12	1.13752e-10	Yes
MAD2L1	5.55257e-06	5.7738e-07	8.59e-11	6.6693e-11	Yes
MELK	2.83555e-07	2.27965e-09	7.57786e-13	8.78496e-14	Yes
MKI67	2.01391e-08	6.10997e-10	1.63534e-18	1.42533e-11	Yes
MYBL2	9.86568e-06	9.40689e-08	3.15223e-13	2.4167e-09	Yes
NCAPH	2.443e-06	1.14713e-07	1.21085e-15	2.04856e-12	Yes
NDC80	7.33708e-07	2.27965e-09	2.64905e-18	1.41802e-13	Yes
NUSAP1	2.56549e-08	6.10997e-10	3.12975e-16	1.95272e-14	Yes
PKMYT1	3.04352e-06	3.72115e-08	1.55088e-11	7.88731e-13	No
PRC1	2.83555e-07	6.10997e-10	8.61261e-16	2.19633e-12	Yes
RRM2	2.01391e-08	2.27965e-09	8.37055e-18	3.50078e-14	Yes
TOP2A	2.83555e-07	6.10997e-10	4.41646e-20	7.39098e-17	Yes
TPX2	1.01236e-06	1.44763e-08	2.52544e-13	2.2432e-13	Yes
UBE2C	2.97398e-06	1.12093e-08	1.80806e-17	3.75513e-14	Yes

## Sheet: p-value
Gene	p-value Pevo Cluster 1 vs 3	p-value Pevo Cluster 2 vs 3	p-value HRAS Cluster 1 vs 2	p-value HRAS Cluster 2 vs 3	Confirmed in replicate
ANLN	1.25125e-08	1.12471e-08	1.54509e-16	3.84449e-17	Yes
ASF1B	6.72433e-08	3.87402e-10	2.05e-15	8.55182e-17	Yes
ATAD2	1.26946e-10	1.56955e-11	6.93828e-14	2.19824e-11	Yes
AURKB	3.7062e-08	1.56955e-11	4.86047e-20	1.0215e-15	Yes
CCNA2	1.69464e-12	5.03251e-14	7.86531e-16	3.76104e-15	Yes
CCNB2	1.26946e-10	5.03251e-14	2.9123e-11	6.89539e-12	No
CCNF	2.86969e-08	9.32722e-10	7.90448e-09	4.82201e-11	Yes
CDC6	4.91293e-08	1.5888e-09	6.17295e-08	5.07551e-14	No
CDK1	5.48785e-10	1.31435e-12	1.79692e-16	1.47616e-17	Yes
CENPF	1.69464e-12	1.31e-12	2.87136e-22	2.06931e-18	Yes
CLSPN	1.41e-08	3.33858e-11	1.86692e-12	1.56486e-11	No
DTL	1.66132e-08	1.68978e-10	8.75571e-08	4.66568e-10	No
FEN1	1.26946e-10	1.56955e-11	3.92918e-17	1.15773e-15	No
IQGAP3	1.34275e-08	1.86851e-09	1.57341e-11	3.63708e-13	Yes
KIF23	1.44674e-08	4.04228e-09	1.36556e-14	5.60924e-13	Yes
MAD2L1	3.037e-08	4.04228e-09	6.02737e-13	2.83511e-13	Yes
MELK	5.48785e-10	1.31435e-12	1.8e-16	1.04565e-16	Yes
MKI67	1.69464e-12	5.03251e-14	8.82222e-22	4.72605e-14	Yes
MYBL2	6.72433e-08	3.87402e-10	1.13369e-15	1.56e-11	Yes
NCAPH	9.83e-09	5.95251e-10	2.93947e-18	5.39919e-15	Yes
NDC80	2.09913e-09	1.31e-12	1.90545e-21	2.04951e-16	Yes
NUSAP1	1.9429e-11	5.03251e-14	6.47223e-19	8.75027e-18	Yes
PKMYT1	1.44674e-08	1.07273e-10	8.78486e-14	1.87761e-15	No
PRC1	5.48785e-10	5.03251e-14	1.93594e-18	6.02e-15	Yes
RRM2	1.69464e-12	1.31435e-12	7.52612e-21	2.68e-17	Yes
TOP2A	5.48785e-10	5.03251e-14	1.58837e-23	6.28378e-21	Yes
TPX2	2.98154e-09	3.33859e-11	8.85562e-16	3.43289e-16	Yes
UBE2C	1.25125e-08	1.56955e-11	2.27593e-20	3.1926e-17	Yes
