# Supplementary material for: Multigenerational cell tracking of DNA replication and heritable DNA damage
Source: Nature. 2025 May 21;642(8068):785–95. doi: 10.1038/s41586-025-08986-0 (PMC12176655; doi:10.1038/s41586-025-08986-0)
Supplement: Supplementary file 7 — Primer sequences used in this study. [file 41586_2025_8986_MOESM7_ESM.xlsx]

## Sheet: Sheet1
Primer	Sequence (5'-3')
pUC18_lin_fwd	AGGATCCCCGGGTAC
pUC18_lin_rev	CTAGAGTCGACCTGCAGG
mEm_GA_fwd	GGAGCTGGTGCAGGCGCTGGAGCCGGTGCCGTGAGCAAGGGCGAGG
GA_pUC18_fwd	CCAAGCTTGCATGCCTGCAGGTCGACTCTAGATGGGAGCTGGTGCAGG
mEm_P2A_rev	GTCTCCAGCCTGCTTCAGCAGGCTGAAGTTAGTAGCCTTGTACAGCTCGTCCATGC
BlastR_P2A_fwd	CCTGCTGAAGCAGGCTGGAGACGTGGAGGAGAACCCTGGACCTGCCAAGCCTTTGTCTC
BlastR_pUC18_rev	CGAATTCGAGCTCGGTACCCGGGGATCCTTTAGCCCTCCCACACATAACC
PCNA_sgRNA_top	CACCGCGAGGATGAAGAAGGATCTT
PCNA_sgRNA_bot	AAACAAGATCCTTCTTCATCCTCGC
PCNA_HDR_mEm_fwd	ATTGCGGATATGGGACACTTAAAATACTACTTGGCTCCCAAGATCGAGGATGAAGAAGGATCTGGAGCTGGTGCAGG
PCNA_mEm_blst_rev	GGCATCTTAGAAGCAGTTCTCAAAGAGCTTAGTTTTATTTTCTTGAATTTTAAGAATGCTTAGCCCTCCCACACATAACC
PCNA_genCterm_fwd	CTTCAACGGTGACACTCAGTATGTCTGC
PCNA_genCterm_rev	GGCAGTGTCTTCATTTTGACCAGG
Backbone_fwd	TATAAACAATTGGCGGGACTCTGGGGTTCG
Backbone_rev	TATAAAGGCGCGCCGCGAAACGATCCTCATCCTGTCTCTTG
Hygro_fwd	TATAAAGGCGCGCCTATGAAAAAGCCTGAACTCACCGCG
Hygro_rev	TATAAACAATTGCTATTCCTTTGCCCTCGGACG
pBABE_lin_fwd	GCGGGACTCTGGGGTTCGCATCG
pBABE_lin_rev	GCGAAACGATCCTCATCCTGTC
pBABE_Gibson_fwd	GATCTGATCAAGAGACAGGATGAGGATCGTTTCGCATGAAAAAGCCTGAACTCACCG
pBABE_Gibson_rev	CGCATCGATGCATCGATGCGAACCCCAGAGTCCCGCCTATTCCTTTGCCCTCGGACG
pLVX-TetONE_lin_fwd	GCTCAAGCTTCGAATTCTGCAG
pLVX-TetONE_lin_rev	TCGAGATCTGAGTCCGGACTTG
pLVX-TetONE_to_CyclinE1_GA_amp_fwd	CTCGTAAAGAATTCCCGTATACACCGGTCGCCACCATGCCGAGGGAGCGCAGGGAGCG
pLVX-TetONE_to_CyclinE1_GA_amp_rev	GCGGTACCGTCGACTGCAGAATTCGAAGCTTGAGCTCACGCCATTTCCGGCCCGCTGC
