# Supplementary material for: Multigenerational cell tracking of DNA replication and heritable DNA damage
Source: Nature. 2025 May 21;642(8068):785–95. doi: 10.1038/s41586-025-08986-0 (PMC12176655; doi:10.1038/s41586-025-08986-0)
Supplement: Supplementary file 9 — Source Data Figs. 3–5, Source Data Extended Data Figs. 2, 5, 6 and 8–12 and Source Data Supplementary Figs. 2, 6, 8 and 12. [file 41586_2025_8986_MOESM9_ESM.xlsx]

## Sheet: 3f
γH2AX foci				53BP1 foci
UT	ATRi	IR	ATRi_IR	UT	ATRi	IR	ATRi_IR
10	0	27	3	2	4	1	6
7	3	25	20	2	0	2	5
0	0	18	24	1	5	0	7
0	1	21	24	4	5	1	3
0	1	8	17	3	2	0	8
5	0	9	34	6	0	4	3
0	10	22	32	1	5	0	2
1	10	19	14	4	4	1	12
2	8	11	19	3	1	24	24
0	6	11	13	1	1	0	0
0	1	17	4	0	5	1	10
0	1	9	6	0	2	0	2
19	3	5	25	5	5	3	7
0	6	0	20	1	1	0	4
0	3	0	30	0	2	0	5
1	1	0	30	0	1	0	4
0	4	23	10	0	1	8	6
1	0	31	11	0	3	1	3
2	1	17	34	7	2	3	0
0	0	22	22	1	2	4	0
0	3	16	16	2	6	3	5
2	6	10	20	5	3	1	4
0	7	6	22	0	4	2	4
10	2	0	23	0	0	4	1
1	0	15	17	4	4	9	3
3	5	4	0	0	3	2	2
1	5	10	5	0	8	0	0
1	14	0	7	4	3	0	14
0	7	0	6	0	1	1	9
1	2	9	9	4	1	2	7
0	0	6	24	3	1	0	2
0	1	5	30	4	0	13	2
0	2	23	24	0	0	3	0
0	7	20	8	0	1	5	0
0	1	6	20	5	1	2	0
0	0	8	21	2	0	4	1
0	23	20	22	0	0	1	3
0	0	12	20	1	4	0	0
0	0	29	24	3	4	7	0
0	0	33	25	1	0	0	0
1	3	18	28	1	0	0	0
1	0	16	22	0	3	2	19
1	3	14	24	2	2	18	5
0	1	9	1	0	2	0	2
1	7	6	1	0	7	0	2
0	14	32	8	1	12	7	3
6	1	39	7	3	6	53	2
0	2	31	0	0	3	38	1
0	0	10	10	0	0	0	13
1	0	5	11	4	1	0	1
0	0	25	36	2	0	2	0
0	0	22	0	0	0	14	17
0	5	12	15	0	7	1	4
0	5	25	27	0	4	10	3
0	0	6	19	1	5	22	1
0	0	15	0	1	4	7	10
0	0	11	2	1	3	5	1
0	1	12	0	1	5	12	2
1	1	22	16	1	0	29	3
1	1	22	8	5	0	1	3
0	3	32	8	0	1	31	3
0	0	18	24	0	0	4	9
2	0	19	9	0	0	16	1
0	0	23	10	0	0	25	0
5	4	8	15	1	5	20	2
3	3	26	16	4	4	1	9
1	0	0	6	1	0	0	5
4	0	0	11	3	0	0	4
0	0	20	11	0	3	14	2
12	0	38	16	2	0	44	2
1	0	39	18	2	1	26	4
2	0	29	14	5	2	3	6
0	3	12	29	0	3	0	4
0	4	19	5	0	3	0	4
4	7	16	0	0	0	22	0
0	0	14	13	1	1	22	30
0	7	14	16	1	4	6	2
1	0	9	7	2	0	6	31
2	12	27	22	4	4	1	6
0	3	33	23	0	3	4	25
4	3	32	14	5	6	4	3
3	1	29	3	4	4	7	6
1	3	24	19	0	4	6	3
0	4	8	5	0	0	4	6
1	1	7	9	0	3	9	1
2	6	10	2	0	0	0	15
2	7	6	1	1	1	10	2
9	0	12	10	1	3	3	3
0	1	7	2	2	4	2	2
0	1	0	2	0	3	16	3
1	1	1	21	1	7	0	2
0	0	15	20	0	3	2	4
0	6	16	17	1	0	0	1
1	1	10	11	2	3	1	5
6	1	20	13	3	5	0	3
0	11	19	29	1	0	0	0
5	14	0	15	4	0	8	11
0	1	34	36	0	0	28	0
0	3	10	22	2	0	0	1
2	4	7	36	2	10	2	5
0	2	5	11	1	6	0	3
0	6	35	21	0	9	0	0
0	17	13	9	0	0	3	0
0	10	0	6	1	0	0	0
0	0	24	22	0	3	0	0
0	1	18	5	2	1	0	0
1	1	8	2	5	0	6	0
0	1	3	8	1	4	10	0
0	0	30	7	0	4	10	0
0	7	1	30	1	2	1	2
0	4	31	20	0	6	7	3
0	0	24	31	1	1	6	2
0	0	22	25	0	4	3	0
3	2	0	27	6	2	3	2
1	2	20	12	5	4	2	0
1	0	4	0	1	3	2	5
0	1	27	6	0	0	6	1
1	0	29	10	0	0	3	0
7	11	35	7	7	3	5	0
0	5	24	15	0	4	5	35
0	8	24	8	0	2	2	25
0	0	25	18	0	6	0	3
1	10	27	2	1	4	3	0
1	7	3	2	2	0	5	26
1	0	8	0	0	2	24	2
0	14	25	0	4	4	24	0
2	15	2	18	6	8	4	9
2	20	23	21	6	5	24	4
1	19	27	27	5	6	4	9
2	7	27	20	3	0	4	4
2	0	26	15	2	3	6	0
1	12	19	15	3	0	6	0
1	0	21	7	1	3	0	0
1	1	13	11	6	6	1	0
1	0	16	6	2	4	1	0
0	0	12	26	2	7	0	0
0	20	2	18	5	0	0	0
1	0	18	36	4	1	0	10
2	0	2	43	2	0	1	0
0	0	9	30	1	2	0	2
0	0	6	44	2	0	0	0
1	0	1	28	3	1	4	2
0	1	17	29	1	5	9	1
0	2	1	23	1	4	8	2
0	0	15	4	0	1	4	1
0	0	9	3	1	1	9	3
0	0	24	2	1	4	12	1
0	6	19	23	0	0	1	3
0	1	19	26	0	3	0	10
0	0	10	24	0	1	1	3
2	5	3	45	0	5	3	2
0	1	26	41	0	7	9	16
4	2	26	8	0	5	30	18
4	1	18	14	3	3	5	1
0	5	21	8	2	5	6	1
2	3	0	28	0	4	14	5
0	1	16	19	0	4	16	4
0	4	2	17	4	7	0	1
0	4	17	3	0	1	0	0
2	3	20	3	4	4	18	0
0	3	14	2	6	4	14	2
0	4	15	0	1	2	9	0
0	9	17	25	3	0	3	0
2	9	20	29	2	5	3	6
1	12	10	32	1	0	0	9
6	8	5	44	12	3	2	9
0	0	9	27	5	3	17	7
0	0	5	0	2	2	6	8
0	0	13	7	2	2	0	18
0	14	17	0	3	1	1	0
1	0	20	0	1	0	3	3
0	0	18	46	2	0	1	6
3	0	21	26	0	0	2	4
0	0	15	17	1	4	1	0
0	0	30	10	3	2	5	1
2	8	24	12	1	6	3	1
0	1	22	12	3	7	1	2
3	5	17	33	8	7	18	0
0	1	0	18	1	2	0	2
1	13	1	16	4	0	0	2
1	8	34	8	2	1	34	1
1	9	16	15	4	0	1	2
0	2	10	7	0	0	0	1
0	0	19	14	2	7	0	4
0	3	4	25	2	2	0	4
0	0	0	25	4	5	0	10
0	1	0	21	0	5	0	2
0	7	10	15	0	2	2	0
0	7	5	24	0	0	1	5
1	6	12	46	2	0	1	0
3	3	46	37	1	4	13	0
5	1	31	28	1	3	6	8
11	2	0	21	5	5	7	1
0	11	6	8	3	3	6	4
1	7	35	18	2	1	1	0
1	6	11	14	1	2	3	3
0	4	23	17	1	3	23	0
1	7	8	18	3	5	4	2
2	1	2	21	5	3	4	1
0	6	1	15	4	0	0	1
0	0	3	23	2	4	2	20
0	5	4	23	2	2	1	16
0	6	1	15	1	3	1	3
0	2	6	14	1	3	0	9
0	0	0	2	1	1	0	6
0	6	0	2	1	10	0	0
0	1	0	4	0	2	0	0
0	4	4	1	2	2	1	1
10	0	23	0	7	0	1	0
0	0	20	12	3	2	4	5
4	0	31	27	8	1	0	0
3	7	21	24	1	0	0	0
6	9	22	20	2	1	3	0
17	4	18	5	0	3	1	1
1	4	18	7	2	3	1	14
2	1	12	14	2	1	1	11
1	4	18	16	1	0	0	0
0	1	1	13	0	0	3	0
2	1	0	2	2	0	3	1
0	9	1	18	2	0	4	2
1	0	0	1	3	0	9	0
1	0	3	30	3	4	0	0
0	8	1	12	0	0	0	2
0	30	2	19	6	3	0	2
3	1	15	38	3	4	1	0
0	1	20	7	3	0	3	0
7	1	30	18	2	0	1	0
6	0	34	34	3	0	4	0
0	0	26	37	0	2	5	0
0	4	6	19	2	1	0	1
0	2	11	15	3	4	4	1
0	3	12	7	1	6	1	0
2	4	6	14	4	0	15	1
2	3	4	0	4	8	1	0
2	0	11	0	2	1	3	0
2	0	19	4	3	3	4	0
0	0	5	23	0	2	0	0
0	0	4	25	1	0	0	0
0	15	17	19	2	0	0	0
0	13	16	18	1	0	4	0
3	0	13	61	2	4	1	0
1	2	8	23	1	0	6	0
0	0	8	8	3	1	12	0
5	5	5	12	5	6	0	0
15	7	0	7	3	1	7	0
13	1	12	27	4	5	0	4
0	2	8	24	3	2	0	2
2	2	22	10	0	0	0	1
0	5	10	28	2	3	0	4
0	6	17	26	0	0	0	3
1	3	11	41	3	0	0	0
3	0	12	36	4	0	5	0
0	0	18	28	1	0	0	0
0	1	20	44	0	4	0	3
0	1	2	0	1	2	1	6
0	0	7	13	0	5	5	3
1	2	20	0	0	2	0	3
0	3	21	24	1	1	0	0
3	5	6	8	1	0	19	0
24	8	10	9	0	0	0	2
28	0	27	8	0	3	0	12
0	0	4	26	3	0	2	5
0	0	11	40	0	0	6	8
0	2	26	23	0	11	0	2
1	0	18	18	8	4	1	2
0	15	0	19	3	13	0	0
0	0	1	3	1	2	0	1
0	2	2	13	0	1	9	1
12	1	21	4	2	0	2	1
0	0	11	14	5	4	0	0
0	0	17	16	4	0	7	6
6	1	1	3	5	3	20	7
0	18	13	35	6	0	4	4
	0	10	14		4	3	2
	2	14	0		2	3	1
	9	11	30		0	6	3
	0	18	26		0	4	3
	4	28	5		5	5	1
	1	23	39		1	3	23
	2	10	26		2	9	22
	0	8	9		3	3	3
	0	14	47		0	1	0
	0	16	24		0	0	3
	0	12	1		0	0	0
	1	11	26		1	0	4
	21	15	42		2	0	4
	15	3	10		3	1	1
	19	5	21		0	0	3
	14	6	4		12	15	2
	1	26	9		4	1	2
	0	11	10		4	1	3
	0	8	2		3	11	5
	0	12	26		0	0	0
	0	1	11		4	8	2
	0	1	10		3	10	5
	13	1	10		2	1	10
	0	1	23		2	0	0
	31	9	25		0	20	0
	40	10	33		0	5	0
	0	24	24		1	2	3
	1	21	39		3	0	1
	1	16	35		5	0	0
	0	20	14		0	19	3
	3	14	4		2	12	2
	0	25	5		1	0	0
	0	14	5		2	17	0
	1	5	1		2	6	3
	12	15	33		4	2	0
	11	19	42		4	11	0
	7	6	14		6	2	5
	4	12	25		0	5	2
	7	18	14		7	0	5
	6	19	25		6	1	1
	0	9	12		2	0	5
	19	1	13		1	10	1
	0	0	13		2	0	7
	0	12	7		2	2	2
	0	21	32		0	4	27
	0	20	44		0	18	4
	0	2	32		0	1	8
	1	9	16		2	14	6
	7	4	9		5	16	0
	11	19	29		8	5	1
	2	10	28		0	1	2
	8	15	27		7	1	1
	1	12	3		4	0	14
	0	4	1		4	0	1
	0	3	30		2	0	0
	6	0	19		2	0	0
	0	0	11		3	0	0
	0	6	13		2	0	0
	1	2	20		3	0	0
	8	17	16		11	2	4
	10	8	1		7	4	3
	4	6	0		0	10	4
	2	14	30		1	0	0
	3	8	31		1	0	2
	2	3	23		0	12	0
	2	13	24		0	5	2
	8	10	14		0	0	0
	11	14	21		0	1	2
	1	4	37		2	1	0
	4	3	39		2	12	0
	0	10	25		1	15	3
	1	27	1		2	8	0
	6	16	25		8	13	4
	1	16	1		5	20	1
	6	37	7		9	0	0
	4	25	4		1	7	1
	0	1	32		2	1	2
	1	13	34		2	19	3
	5	0	27		2	0	4
	3	6	34		1	8	6
	0	11	26		3	1	5
	0	19	21		0	17	5
	0	18	0		0	1	1
	0	10	22		0	3	1
	0	12	29		0	5	0
	1	1	8		1	19	0
	0	13	7		3	0	27
	29	25	20		0	3	41
	6	0	7		5	0	2
	14	2	12		0	16	7
	5	10	15		3	0	7
	0	12	15		0	0	9
	3	19	3		0	3	0
	13	14	12		0	0	2
	12	2	15		0	0	0
	4	11	46		4	0	5
	4	9	33		6	26	3
	0	4	27		0	17	9
	1	12	0		0	8	2
	0	19	31		2	0	6
	0	1	37		0	12	5
	4	26	21		1	3	6
	3	17	31		1	0	9
	6	3	34		3	0	4
	4	5	28		4	0	5
	11	14	27		1	0	1
	10	0	13		1	0	0
	6	2	0		7	2	1
	12	0	11		7	0	1
	10	4	25		7	5	1
	14	10	23		2	1	5
	7	3	28		3	5	1
	12	7	20		6	5	12
	0	1	28		0	10	1
	0	3	27		3	10	6
	2	13	11		5	14	3
	4	18	24		4	1	2
	2	13	37		6	2	3
	0	3	21		0	6	4
	0	10	7		8	7	0
	6	7	22		0	9	7
	8	8	22		5	10	5
	5	9	0		5	9	0
	6	7	0		0	1	2
	18	9	30		9	13	4
	0	11	35		8	0	4
	4	16	32		3	0	7
	0	3	18		1	3	4
	1	14	17		7	9	2
	3	16	43		7	17	6
	3	19	28		5	9	2
	0		27		1		32
	0		15		2		1
	0		13		2		4
	51		0		0		0
	4		2		5		0
	0		4		4		1
	1		3		9		2
	0		18		1		7
	2		21		1		1
	0		1		2		0
	1		2		1		8
	3		0		0		0
	0		0		0		0
	21		2		0		2
	1		35		3		5
	1		24		4		6
	0		29		8		9
	0		29		5		8
	2		21		3		0
	0		13		3		2
	0		11		2		0
	0		20		0		9
	0		11		0		5
	0		10		2		6
	0		4		0		2
	1		0		1		1
	2		5		4		10
	5		6		3		14
	9		24		10		1
	10		15		9		21
	0		5		4		6
	3		9		6		2
	1		26		3		11
	1		28		4		8
	0		14		1		3
	4		23		4		4
	1		28		0		29
	1		28		3		11
	2		23		8		7
	9		10		3		1
	8		15		1		2
	0		27		0		1
	0		20		0		1
	1		21		0		4
	1		12		1		12
	0		34		1		2
	9		0		3		6
	12		23		0		7
	4		18		0		4
	4		14		0		5
	0		24		0		3
	1		20		1		5
	7		22		6		10
	3		29		3		7
	1		27		0		8
	0		24		0		3
	3		48		5		5
	3		42		4		8
	2		27		1		9
	0		22		1		4
	5		6		3		10
	0		1		2		3
	0		27		0		0
	9		27		0		0
	2		3		3		22
	1		4		7		4
	0		23		4		4
	1		17		8		17
	0		24		3		4
	18		27		6		2
	1		29		3		1
	0		17		7		11
	1		0		3		0
	1		3		4		7
	8		29		4		0
	0		7		7		0
	1		33		3		3
	7		16		5		0
	3		18		0		2
	1		12		0		0
	6		6		1		3
	1		17		2		2
	0		25		0		2
	0		32		0		11
	2		28		2		6
	6		34		5		7
	2		10		0		0
	2		33		1		4
	11		8		2		5
	0		18		1		1
	0		19		0		1
	0		19		0		0
	0		29		0		6
	0		38		1		0
	2		6		2		13
	4		16		4		1
	0		10		2		2
	3		22		4		7
	3		18		1		2
	0		9		4		2
	0		13		3		0
	0		15		6		3
	9		6		0		3
	0		3		2		0
	1		1		1		0
	3		0		0		0
	1		24		0		0
	3		18		0		1
	0		12		0		0
	0		26		0		5
	3		12		0		6
	0		11		0		1
	2		2		0		0
	6		21		1		3
	4		16		4		4
	2		16		1		0
	5		13		1		0
	1		25		3		4
	10		12		13		4
	0		15		2		2
	6		4		3		4
	3		37		4		2
	7		29		0		9
	4		37		1		5
	1		29		2		7
	4		31		0		2
	9		28		0		2
	9		27		0		5
	9		23		0		3
	2		17		0		0
	10		21		0		1
	9		8		8		1
	21		19		16		14
	7		21		2		12
	2		21		8		7
	0		26		6		7
	8		28		11		9
	8		3		7		6
	5		5		8		7
	0		14		0		3
	2		12		7		4
	0		5		2		22
	1		0		0		0
	11		0		8		0
	12		21		3		34
	8		22		0		34
	8		20		4		0
	11		1		0		0
	0		11		7		7
	2		16		1		3
	2		20		1		6
	1		17		0		1
	4		3		2		0
	10				4
	2				2
	9				0
	0				1
	4				7
	1				5
	5				1
	17				0
	0				5
	0				5
	0				1
	2				1
	3				0
	1				1
	4				2
	0				1
	0				0
	2				0
	5				5
	5				8
	7				10
	10				8
	4				3
	6				4
	5				2
	0				0
	0				0
	2				2
	22				0
	2				2
	11				1
	9				6
	9				3
	3				3
	0				0
	17				14
	25				0
	2				3
	16				1
	0				4
	0				0

## Sheet: 4g
Normal	Endoreplication	Rereplication
44085612	83770208	95789864
44022740	83452888	86264528
43232356	60394924	80173840
45847380	84005568	64448036
44668356	93034176	84251448
45825324	94721288	89717576
43666084	88656616	61103352
42642868	71490912	124200020
46116540	66065000	58925024
43452032	60639372	61994124
43012504	89843368	81948112
44435000	91901376	82067896
42649872	83959440	82393992
47030936	73439024	62088540
42921536	61537724	59254028
47105716	65105964	57413504
44444244	62552540	67040088
43172076	60670228	67038268
42746072	86783624	74159992
43297632	61085752	77734744
45907348	66950652	64180832
43266736	84049680	90827240
46455616	88155352	67692432
43040504	92365896	97548312
44679216	84759832	86306504
46636524	73154856	64107420
43187768	68799472	77515504
43285092	79603672	64010244
43555644	96037624	63346972
44068692	79185696	64813468
44283204	78216768	70310072
44007000	89435680	64819988
46810780	77658952	84280760
42718332	58904372	115995460
44169300	54420876	68583416
43852196	89014608	55565124
42478408	63606032	60962268
43320984	75702200	81596936
46294228	79583064	71445456
46966464	86961640	116965340
46467948	87760680	90177208
43837584	84825064	74434872
43737940	71218896	95789864
45784952	87459904	86264528
44255040	66140432	80173840
42892132	75565496	64448036
46932808	90304592	84251448
44596748	83770208	89717576
47040652	83452888	61103352
46719740	60394924	124200020
44578084	84005568	58925024
43408512	93034176	61994124
43504868	94721288	81948112
42950608	88656616	82067896
43774472	71490912	82393992
46658004	66065000	62088540
43938876	60639372	59254028
43708308	89843368	57413504
42560900	91901376	67040088
44112528	83959440	67038268
46766316	73439024	74159992
	61537724	77734744
	65105964	64180832
	62552540	90827240
	60670228	67692432
	86783624	97548312
	61085752	86306504
	66950652	64107420
	84049680	77515504
	88155352	64010244
	92365896	63346972
	84759832	64813468
	73154856	70310072
	68799472	64819988
	79603672	84280760
	96037624	115995460
	79185696	68583416
	78216768	55565124
	89435680	60962268
	77658952	81596936
	58904372	71445456
	54420876	116965340
	89014608	90177208
	63606032	74434872
	75702200
	79583064
	86961640
	87760680
	84825064
	71218896
	87459904
	66140432
	75565496
	90304592

## Sheet: 4h
Normal	Endoreplication	Rereplication
222.127	222.802	326.434
266.381	447.796	989.112
150.905	172.266	914.456
139.838	432.867	999.088
163.812	464.501	204.298
195.542	394.358	283.958
355.338	355.465	1089.99
312.167	374.963	1411.49
179.113	1131.29	731.11
331.987	329.193	1127.26
177.15	226.25	340.98
226.947	272.022	309.385
369.221	249.338	832.764
152.439	387.964	1220.74
231.738	425.664	669.313
220.257	424.956	1747.83
287.716	341.034	1198.9
198.179	308.092	1209.07
143.368	328.881	1286.47
228.783	496.806	1491.69
305.883	671.771	2029.07
188.349	387.644	806.612
323.306	401.747	476.617
162.054	494.391	1977.9
275.382	287.788	386.654
384.876	258.561	1017.97
201.866	561.871	658.483
161.485	425.908	619.487
202.59	929.05	974.719
248.916	981.644	1021.68
273.353	325.887	137.017
194.325	928.87	1204.34
249.782	180.55	232.375
288.529	478.662	1681.26
173.211	797.845	1198.7
240.806	438.747	892.691
232.666	854.275	1061.01
177.758	1275.34	1952.57
513.855	261.447	2120.17
265.881	337.327	2211.52
166.117	318.779	751.747
231.445	1036.74	1227.62
218.711	588.803	326.434
200.945	353.903	989.112
190.305	345.024	914.456
166.202	270.003	999.088
220.294	402.574	204.298
542.71	222.802	283.958
118.471	447.796	1089.99
178.099	172.266	1411.49
259.546	432.867	731.11
233.081	464.501	1127.26
225.617	394.358	340.98
189.449	355.465	309.385
154.637	374.963	832.764
373.363	1131.29	1220.74
380.965	329.193	669.313
121.966	226.25	1747.83
289.958	272.022	1198.9
158.87	249.338	1209.07
248.997	387.964	1286.47
	425.664	1491.69
	424.956	2029.07
	341.034	806.612
	308.092	476.617
	328.881	1977.9
	496.806	386.654
	671.771	1017.97
	387.644	658.483
	401.747	619.487
	494.391	974.719
	287.788	1021.68
	258.561	137.017
	561.871	1204.34
	425.908	232.375
	929.05	1681.26
	981.644	1198.7
	325.887	892.691
	928.87	1061.01
	180.55	1952.57
	478.662	2120.17
	797.845	2211.52
	438.747	751.747
	854.275	1227.62
	1275.34
	261.447
	337.327
	318.779
	1036.74
	588.803
	353.903
	345.024
	270.003
	402.574

## Sheet: 4i
Normal	Endoreplication	Rereplication
146.128	256.968	825.647
129.151	320.291	981.947
98.9393	716.861	1351.47
125.524	374.417	679.883
92.2803	975.218	186.99
116.689	233.886	216.528
128.122	708.987	963.499
106.702	164.911	670.029
118.206	373.582	699.042
223.115	515.793	472.826
108.782	275.562	981.628
117.304	264.093	286.995
567.948	230.807	743.843
195.738	293.089	1012.03
301.365	583.027	548.934
400.443	813.831	592.343
120.408	266.623	1050.07
119.016	238.964	1033.87
119.474	275.754	1376.5
150.441	1150.62	1138.34
190.427	966.175	1177.19
121.609	247.845	1653.25
336.417	260.314	476.846
1.11998	808.17	372.076
172.443	289.938	979.018
127.845	518.731	318.98
122.939	501.962	590.958
29.2404	581.627	313.47
37.8377	522.293	266.731
135.476	769.197	607.175
131.604	416.857	236.727
98.6902	779.388	578.943
106.859	625	363.156
130.392	189.163	995.534
418.074	572.916	1288.84
176.99	175.654	959.833
234.333	670.071	1124.87
106.691	419.11	516.465
161.274	350.357	686.914
168.954	646.03	1385.14
119.394	535.488	618.311
121.947	821.527	998.076
101.24	526.078	825.647
195.595	297.382	981.947
101.04	322.32	1351.47
152.454	196.107	679.883
158.207	989.142	186.99
166.189	256.968	216.528
135.955	320.291	963.499
136.39	716.861	670.029
115.079	374.417	699.042
281.71	975.218	472.826
115.946	233.886	981.628
151.849	708.987	286.995
116.535	164.911	743.843
117.056	373.582	1012.03
281.584	515.793	548.934
115.375	275.562	592.343
172.988	264.093	1050.07
121.011	230.807	1033.87
172.402	293.089	1376.5
	583.027	1138.34
	813.831	1177.19
	266.623	1653.25
	238.964	476.846
	275.754	372.076
	1150.62	979.018
	966.175	318.98
	247.845	590.958
	260.314	313.47
	808.17	266.731
	289.938	607.175
	518.731	236.727
	501.962	578.943
	581.627	363.156
	522.293	995.534
	769.197	1288.84
	416.857	959.833
	779.388	1124.87
	625	516.465
	189.163	686.914
	572.916	1385.14
	175.654	618.311
	670.071	998.076
	419.11
	350.357
	646.03
	535.488
	821.527
	526.078
	297.382
	322.32
	196.107
	989.142

## Sheet: 4j
Normal	Endoreplication	Rereplication
2013.73	2906.91	5787.47
1110.63	1778.94	2870.5
1029.11	1440.57	3422.7
2136.2	2025.07	2439.98
1124.44	5645.13	2127.61
1622.63	1594.37	2126
1208.37	2711.68	6791.56
698.713	1573.54	3739.48
1127.35	1788.43	4319
891.873	1558.37	7251.04
879.893	2930.19	8955.8
1139.58	3492.83	2433.29
5179.92	4140.96	4552.97
1453.78	1613.35	4336.05
1178.46	2282	3364.29
5032.48	1409.9	6436.3
942.557	1155.53	2389.81
1033.81	1418.92	2563.27
1524.98	1269.4	2782.82
1030.7	1809.96	2290.09
1163.21	2644.44	6582.32
1118.21	1625.68	4996.6
870.746	1646.27	9381.41
2.86181	7427.9	8564.19
1090.67	2825.43	1476.27
518.399	3468.92	2087.35
573.72	2079.72	9583.33
47.8109	10511.7	1704.3
83.6829	7451.57	2768.05
2695	1973.92	3831.99
1109.83	1861.51	1724.65
1371.75	2730.17	5248.54
1076.55	5519.12	1681.1
921.666	1107.92	2719.92
3823.12	1758.16	2715.45
1115.77	1295.24	7778.41
1151.23	2578.84	1522.28
1090.46	7287.26	10185.6
2650.91	1986.72	3678.81
845.42	7460.62	7862.04
962.485	7003.82	10391.2
1817.62	3308	2708.61
1476.45	4670.21	5787.47
2462.07	3053.39	2870.5
718.63	1162.82	3422.7
1283.68	2045.16	2439.98
977.377	3311.03	2127.61
1556.48	2906.91	2126
2689.94	1778.94	6791.56
1491.17	1440.57	3739.48
1344.97	2025.07	4319
1182.65	5645.13	7251.04
1478.79	1594.37	8955.8
1545.66	2711.68	2433.29
1703.39	1573.54	4552.97
1124.48	1788.43	4336.05
1045.02	1558.37	3364.29
1415.62	2930.19	6436.3
2299	3492.83	2389.81
3969.59	4140.96	2563.27
1095.51	1613.35	2782.82
	2282	2290.09
	1409.9	6582.32
	1155.53	4996.6
	1418.92	9381.41
	1269.4	8564.19
	1809.96	1476.27
	2644.44	2087.35
	1625.68	9583.33
	1646.27	1704.3
	7427.9	2768.05
	2825.43	3831.99
	3468.92	1724.65
	2079.72	5248.54
	10511.7	1681.1
	7451.57	2719.92
	1973.92	2715.45
	1861.51	7778.41
	2730.17	1522.28
	5519.12	10185.6
	1107.92	3678.81
	1758.16	7862.04
	1295.24	10391.2
	2578.84	2708.61
	7287.26
	1986.72
	7460.62
	7003.82
	3308
	4670.21
	3053.39
	1162.82
	2045.16
	3311.03

## Sheet: 4k
Normal	Endoreplication	Rereplication
6248.94	4528.69	7616.22
5565.21	7320.62	9088.95
4245.47	6249.94	10194.6
5827.55	6519.41	6030.42
7003.41	149.447	7570.68
5942.73	6011.56	6136.42
4736.4	5429.14	8849.11
5406.56	6409.36	9199.43
6483.4	7730.93	12884.1
5041.61	7229.03	8905.93
4235.53	5934.31	558.602
8647.3	7858.38	7151.4
5836	3717.64	11203.9
5219.65	6382.63	13068.7
5849.57	9345.26	7449.91
952.237	4076.39	2454.38
4094.17	4628.57	11362.7
5307.86	4668.19	7355.35
6064.49	6593.49	10613.1
5994.89	9112.25	8474.8
4465.31	6094.96	9420.33
8034.97	5981.54	2030.29
5274.44	5643.5	6468.53
5010.43	3718.07	13658.9
5558.52	5431.24	7896.04
5090.55	8659.27	6976
5926.07	6501.86	7467.53
7697.5	2923.25	8392.25
5880.5	619.702	2138.7
4478.89	7652.58	8808.9
4548.54	7034.32	5301.65
6027.25	16097.5	684.506
4250.9	5285.97	6068.61
7321.85	4962.62	17074.6
5427.89	5078.86	9885.52
4588.41	5466.66	9101.81
5384.2	8703.95	4583.35
6414.56	1025	391.731
925.529	3768.79	1807.39
4980.09	8196.94	10297.7
4388.09	9849.92	9313.45
7844.15	8640.88	8806.96
5671.66	9278.11	7616.22
6851.18	7099.44	9088.95
4775.97	4332.76	10194.6
6439.92	7600.9	6030.42
5376.49	6533.93	7570.68
8103.8	4528.69	6136.42
5959.08	7320.62	8849.11
4512.86	6249.94	9199.43
6714.21	6519.41	12884.1
6120.52	149.447	8905.93
4971.87	6011.56	558.602
5052.76	5429.14	7151.4
5287.87	6409.36	11203.9
5821.47	7730.93	13068.7
6231.73	7229.03	7449.91
5386.63	5934.31	2454.38
8126.48	7858.38	11362.7
5338.73	3717.64	7355.35
4120.7	6382.63	10613.1
	9345.26	8474.8
	4076.39	9420.33
	4628.57	2030.29
	4668.19	6468.53
	6593.49	13658.9
	9112.25	7896.04
	6094.96	6976
	5981.54	7467.53
	5643.5	8392.25
	3718.07	2138.7
	5431.24	8808.9
	8659.27	5301.65
	6501.86	684.506
	2923.25	6068.61
	619.702	17074.6
	7652.58	9885.52
	7034.32	9101.81
	16097.5	4583.35
	5285.97	391.731
	4962.62	1807.39
	5078.86	10297.7
	5466.66	9313.45
	8703.95	8806.96
	1025
	3768.79
	8196.94
	9849.92
	8640.88
	9278.11
	7099.44
	4332.76
	7600.9
	6533.93

## Sheet: 5g
	Endoreplication		Rereplication		unclear/mixed
Pevonedistat	45	47	45	40	10	13
Etoposide	0	0	100	100	0	0
RO3306	90	85	0	5	10	10

## Sheet: ED2b
siRNA	Treatment	53BP1 foci
siControl	UT	0
siControl	UT	0
siControl	UT	0
siControl	UT	0
siControl	UT	0
siControl	UT	0
siControl	UT	0
siControl	UT	0
siControl	UT	0
siControl	UT	0
siControl	UT	0
siControl	UT	0
siControl	UT	0
siControl	UT	0
siControl	UT	0
siControl	UT	0
siControl	UT	1
siControl	UT	0
siControl	UT	0
siControl	UT	0
siControl	UT	0
siControl	UT	0
siControl	UT	0
siControl	UT	1
siControl	UT	0
siControl	UT	1
siControl	UT	0
siControl	UT	0
siControl	UT	0
siControl	UT	0
siControl	UT	0
siControl	UT	0
siControl	UT	0
siControl	UT	0
siControl	UT	1
siControl	UT	0
siControl	UT	0
siControl	UT	0
siControl	UT	0
siControl	UT	0
siControl	UT	0
siControl	UT	0
siControl	UT	0
siControl	UT	0
siControl	UT	0
siControl	UT	0
siControl	UT	2
siControl	UT	0
siControl	UT	0
siControl	UT	0
siControl	UT	0
siControl	UT	1
siControl	UT	0
siControl	UT	0
siControl	UT	0
siControl	UT	0
siControl	UT	0
siControl	UT	0
siControl	UT	0
siControl	UT	0
siControl	UT	0
siControl	UT	1
siControl	UT	0
siControl	UT	0
siControl	UT	0
siControl	UT	0
siControl	UT	0
siControl	UT	1
siControl	UT	1
siControl	UT	0
siControl	UT	0
siControl	UT	0
siControl	UT	1
siControl	UT	0
siControl	UT	0
siControl	UT	0
siControl	UT	0
siControl	UT	0
siControl	UT	0
siControl	UT	0
siControl	UT	0
siControl	UT	0
siControl	UT	0
siControl	UT	0
siControl	UT	1
siControl	UT	0
siControl	UT	1
siControl	UT	0
siControl	UT	0
siControl	UT	0
siControl	UT	0
siControl	UT	0
siControl	UT	0
siControl	UT	0
siControl	UT	0
siControl	UT	0
siControl	UT	0
siControl	UT	0
siControl	UT	1
siControl	UT	0
siControl	UT	0
siControl	UT	0
siControl	UT	0
siControl	UT	0
siControl	UT	0
siControl	UT	0
siControl	UT	0
siControl	UT	0
siControl	UT	0
siControl	UT	0
siControl	UT	0
siControl	UT	1
siControl	UT	0
siControl	UT	0
siControl	UT	0
siControl	UT	0
siControl	UT	0
siControl	UT	0
siControl	UT	0
siControl	UT	0
siControl	UT	0
siControl	UT	0
siControl	UT	0
siControl	UT	0
siControl	UT	0
siControl	UT	0
siControl	UT	0
siControl	UT	0
siControl	UT	0
siControl	UT	0
siControl	UT	0
siControl	UT	0
siControl	UT	0
siControl	UT	1
siControl	UT	0
siControl	UT	1
siControl	UT	0
siControl	UT	0
siControl	UT	0
siControl	UT	0
siControl	UT	0
siControl	UT	0
siControl	UT	0
siControl	UT	0
siControl	UT	1
siControl	UT	0
siControl	UT	0
siControl	UT	0
siControl	UT	0
siControl	UT	0
siControl	UT	0
siControl	UT	0
siControl	UT	0
siControl	UT	0
siControl	UT	5
siControl	UT	0
siControl	UT	0
siControl	UT	0
siControl	UT	0
siControl	UT	2
siControl	UT	0
siControl	UT	0
siControl	UT	0
siControl	UT	1
siControl	UT	0
siControl	UT	0
siControl	UT	0
siControl	UT	0
siControl	UT	0
siControl	UT	0
siControl	UT	1
siControl	UT	1
siControl	UT	0
siControl	UT	0
siControl	UT	0
siControl	UT	0
siControl	UT	0
siControl	UT	0
siControl	UT	0
siControl	UT	0
siControl	UT	0
siControl	UT	0
siControl	UT	1
siControl	UT	0
siControl	UT	0
siControl	UT	0
siControl	UT	0
siControl	UT	0
siControl	UT	0
siControl	UT	0
siControl	UT	0
siControl	UT	0
siControl	UT	0
siControl	UT	0
siControl	UT	0
siControl	UT	0
siControl	UT	0
siControl	UT	0
siControl	UT	0
siControl	UT	0
siControl	UT	0
siControl	UT	0
siControl	UT	0
siControl	UT	0
siControl	UT	0
siControl	UT	0
siControl	UT	0
siControl	UT	0
siControl	UT	0
siControl	UT	0
siControl	UT	1
siControl	UT	0
siControl	UT	0
siControl	UT	0
siControl	UT	0
siControl	UT	0
siControl	UT	0
siControl	UT	1
siControl	UT	0
siControl	UT	0
siControl	UT	0
siControl	UT	0
siControl	UT	0
siControl	UT	0
siControl	UT	0
siControl	UT	0
siControl	UT	0
siControl	UT	0
siControl	UT	0
siControl	UT	0
siControl	UT	0
siControl	UT	0
siControl	UT	0
siControl	UT	0
siControl	UT	0
siControl	UT	0
siControl	UT	0
siControl	UT	0
siControl	UT	0
siControl	UT	0
siControl	UT	0
siControl	UT	0
siControl	UT	0
siControl	UT	0
siControl	UT	0
siControl	UT	0
siControl	UT	0
siControl	UT	0
siControl	UT	0
siControl	UT	0
siControl	UT	0
siControl	UT	0
siControl	UT	0
siControl	UT	0
siControl	UT	0
siControl	UT	0
siControl	UT	0
siControl	UT	0
siControl	UT	0
siControl	UT	0
siControl	UT	0
siControl	UT	0
siControl	UT	0
siControl	UT	0
siControl	UT	0
siControl	UT	0
siControl	UT	0
siControl	UT	0
siControl	UT	0
siControl	UT	0
siControl	UT	0
siControl	UT	1
siControl	UT	0
siControl	UT	1
siControl	UT	0
siControl	UT	0
siControl	UT	0
siControl	UT	0
siControl	UT	0
siControl	UT	0
siControl	UT	0
siControl	UT	0
siControl	UT	0
siControl	UT	0
siControl	UT	0
siControl	UT	0
siControl	UT	1
siControl	UT	0
siControl	UT	0
siControl	UT	0
siControl	UT	0
siControl	UT	0
siControl	UT	0
siControl	UT	0
siControl	UT	0
siControl	UT	1
siControl	UT	0
siControl	UT	0
siControl	UT	0
siControl	UT	0
siControl	UT	0
siControl	UT	0
siControl	UT	0
siControl	UT	0
siControl	UT	1
siControl	UT	0
siControl	UT	0
siControl	UT	0
siControl	UT	0
siControl	UT	0
siControl	UT	0
siControl	UT	0
siControl	UT	0
siControl	UT	0
siControl	UT	0
siControl	UT	0
siControl	UT	1
siControl	UT	0
siControl	UT	0
siControl	UT	0
siControl	UT	0
siControl	UT	0
siControl	UT	0
siControl	UT	0
siControl	UT	0
siControl	UT	0
siControl	UT	0
siControl	UT	0
siControl	UT	0
siControl	UT	0
siControl	UT	0
siControl	UT	0
siControl	UT	0
siControl	UT	0
siControl	UT	1
siControl	UT	0
siControl	UT	0
siControl	UT	0
siControl	UT	0
siControl	UT	0
siControl	UT	1
siControl	UT	0
siControl	UT	0
siControl	UT	0
siControl	UT	0
siControl	UT	0
siControl	UT	0
siControl	UT	0
siControl	UT	0
siControl	UT	0
siControl	UT	0
siControl	UT	0
siControl	UT	0
siControl	UT	0
siControl	UT	0
siControl	UT	0
siControl	UT	0
siControl	UT	0
siControl	UT	0
siControl	UT	0
siControl	UT	0
siControl	UT	0
siControl	UT	0
siControl	UT	0
siControl	UT	0
siControl	UT	0
siControl	UT	1
siControl	UT	0
siControl	UT	3
siControl	UT	0
siControl	UT	0
siControl	UT	4
siControl	UT	0
siControl	UT	0
siControl	UT	0
siControl	UT	0
siControl	UT	0
siControl	UT	0
siControl	UT	0
siControl	UT	0
siControl	UT	2
siControl	UT	0
siControl	UT	0
siControl	UT	0
siControl	UT	0
siControl	UT	2
siControl	UT	0
siControl	UT	0
siControl	UT	0
siControl	UT	0
siControl	UT	0
siControl	UT	0
siControl	UT	0
siControl	UT	2
siControl	UT	0
siControl	UT	0
siControl	UT	0
siControl	UT	0
siControl	UT	2
siControl	UT	0
siControl	UT	0
siControl	UT	0
siControl	UT	4
siControl	UT	0
siControl	UT	0
siControl	UT	2
siControl	UT	1
siControl	UT	0
siControl	UT	0
siControl	UT	0
siControl	UT	0
siControl	UT	0
siControl	UT	1
siControl	UT	0
siControl	UT	0
siControl	UT	0
siControl	UT	0
siControl	UT	0
siControl	UT	0
siControl	UT	0
siControl	UT	0
siControl	UT	0
siControl	UT	0
siControl	UT	0
siControl	UT	0
siControl	UT	0
siControl	UT	0
siControl	UT	0
siControl	UT	0
siControl	UT	0
siControl	UT	0
siControl	UT	0
siControl	UT	0
siControl	UT	0
siControl	UT	0
siControl	UT	0
siControl	UT	0
siControl	UT	0
siControl	UT	1
siControl	UT	0
siControl	UT	1
siControl	UT	0
siControl	UT	0
siControl	UT	0
siControl	UT	0
siControl	UT	0
siControl	UT	0
siControl	UT	0
siControl	UT	0
siControl	UT	0
siControl	UT	0
siControl	UT	0
siControl	UT	0
siControl	UT	0
siControl	UT	0
siControl	UT	0
siControl	UT	0
siControl	UT	0
siControl	UT	0
siControl	UT	0
siControl	UT	0
siControl	UT	0
siControl	UT	0
siControl	UT	0
siControl	UT	0
siControl	UT	0
siControl	UT	0
siControl	UT	0
siControl	UT	0
siControl	UT	0
siControl	UT	0
siControl	UT	1
siControl	UT	0
siControl	UT	0
siControl	UT	0
siControl	UT	0
siControl	UT	0
siControl	UT	0
siControl	UT	1
siControl	UT	0
siControl	UT	0
siControl	UT	0
siControl	UT	0
siControl	UT	0
siControl	UT	0
siControl	UT	1
siControl	UT	2
siControl	UT	0
siControl	UT	0
siControl	UT	0
siControl	UT	0
siControl	UT	0
siControl	UT	0
siControl	UT	0
siControl	UT	0
siControl	UT	0
siControl	UT	0
siControl	UT	0
siControl	UT	0
siControl	UT	0
siControl	UT	0
siControl	UT	0
siControl	UT	0
siControl	UT	0
siControl	UT	0
siControl	UT	0
siControl	UT	0
siControl	UT	0
siControl	UT	0
siControl	UT	0
siControl	UT	0
siControl	UT	0
siControl	UT	0
siControl	UT	0
siControl	UT	0
siControl	UT	0
siControl	UT	0
siControl	UT	0
siControl	UT	0
siControl	UT	0
siControl	UT	0
siControl	UT	0
siControl	UT	4
siControl	UT	0
siControl	UT	0
siControl	UT	3
siControl	UT	0
siControl	UT	0
siControl	UT	0
siControl	UT	0
siControl	UT	0
siControl	UT	0
siControl	UT	0
siControl	UT	0
siControl	UT	0
siControl	UT	0
siControl	UT	0
siControl	UT	0
siControl	UT	1
siControl	UT	0
siControl	UT	0
siControl	UT	0
siControl	UT	0
siControl	UT	0
siControl	UT	0
siControl	UT	0
siControl	UT	0
siControl	UT	0
siControl	UT	1
siControl	UT	0
siControl	UT	0
siControl	UT	0
siControl	UT	1
siControl	UT	0
siControl	UT	0
siControl	UT	0
siControl	UT	0
siControl	UT	0
siControl	UT	0
siControl	UT	0
siControl	UT	0
siControl	UT	0
siControl	UT	1
siControl	UT	0
siControl	UT	0
siControl	UT	0
siControl	UT	0
siControl	UT	0
siControl	UT	0
siControl	UT	0
siControl	UT	0
siControl	UT	0
siControl	UT	0
siControl	UT	0
siControl	UT	0
siControl	UT	0
siControl	UT	0
siControl	UT	0
siControl	UT	0
siControl	UT	0
siControl	UT	0
siControl	UT	0
siControl	UT	0
siControl	UT	0
siControl	UT	0
siControl	UT	0
siControl	UT	0
siControl	UT	0
siControl	UT	0
siControl	UT	0
siControl	UT	0
siControl	UT	0
siControl	UT	0
siControl	UT	1
siControl	UT	0
siControl	UT	1
siControl	UT	0
siControl	UT	1
siControl	UT	0
siControl	UT	0
siControl	UT	0
siControl	UT	0
siControl	UT	0
siControl	UT	1
siControl	UT	0
siControl	UT	0
siControl	UT	6
siControl	UT	0
siControl	UT	0
siControl	UT	0
siControl	UT	0
siControl	UT	0
siControl	UT	0
siControl	UT	0
siControl	UT	0
siControl	UT	0
siControl	UT	3
siControl	UT	0
siControl	UT	0
siControl	UT	0
siControl	UT	0
siControl	UT	0
siControl	UT	0
siControl	UT	1
siControl	UT	0
siControl	UT	0
siControl	UT	0
siControl	UT	3
siControl	UT	0
siControl	UT	0
siControl	UT	0
siControl	UT	0
siControl	UT	0
siControl	UT	1
siControl	UT	0
siControl	UT	0
siControl	UT	0
siControl	UT	2
siControl	UT	0
siControl	UT	0
siControl	UT	1
siControl	UT	0
siControl	UT	0
siControl	UT	1
siControl	UT	0
siControl	UT	1
siControl	UT	0
siControl	UT	0
siControl	UT	0
siControl	UT	2
siControl	UT	0
siControl	UT	2
siControl	UT	0
siControl	UT	0
siControl	UT	0
siControl	UT	0
siControl	UT	1
siControl	UT	0
siControl	UT	3
siControl	UT	0
siControl	UT	1
siControl	UT	0
siControl	UT	0
siControl	UT	0
siControl	UT	0
siControl	UT	0
siControl	UT	0
siControl	UT	0
siControl	UT	0
siControl	UT	0
siControl	UT	0
siControl	UT	0
siControl	UT	0
siControl	UT	0
siControl	UT	0
siControl	UT	0
siControl	UT	0
siControl	UT	0
siControl	UT	0
siControl	UT	0
siControl	UT	0
siControl	UT	0
siControl	UT	0
siControl	UT	0
siControl	UT	0
siControl	UT	0
siControl	UT	0
siControl	UT	1
siControl	UT	0
siControl	UT	0
siControl	UT	0
siControl	UT	0
siControl	UT	0
siControl	UT	0
siControl	UT	0
siControl	UT	0
siControl	UT	0
siControl	UT	0
siControl	UT	0
siControl	UT	0
siControl	UT	0
siControl	UT	0
siControl	UT	0
siControl	UT	0
siControl	UT	0
siControl	UT	0
siControl	UT	0
siControl	UT	0
siControl	UT	0
siControl	UT	0
siControl	UT	0
siControl	UT	0
siControl	UT	0
siControl	UT	0
siControl	UT	0
siControl	UT	0
siControl	UT	1
siControl	UT	0
siControl	UT	0
siControl	UT	0
siControl	UT	0
siControl	UT	0
siControl	UT	2
siControl	UT	0
siControl	UT	0
siControl	UT	0
siControl	UT	0
siControl	UT	0
siControl	UT	0
siControl	UT	0
siControl	UT	0
siControl	UT	0
siControl	UT	0
siControl	UT	2
siControl	UT	0
siControl	UT	0
siControl	UT	1
siControl	UT	0
siControl	UT	2
siControl	UT	0
siControl	UT	0
siControl	UT	0
siControl	UT	0
siControl	UT	1
siControl	UT	1
siControl	UT	1
siControl	UT	0
siControl	UT	2
siControl	UT	0
siControl	UT	0
siControl	UT	0
siControl	UT	0
siControl	UT	0
siControl	UT	0
siControl	UT	0
siControl	UT	1
siControl	UT	2
siControl	UT	0
siControl	UT	1
siControl	UT	0
siControl	UT	0
siControl	UT	0
siControl	UT	0
siControl	UT	0
siControl	UT	0
siControl	UT	0
siControl	UT	0
siControl	UT	0
siControl	UT	0
siControl	UT	0
siControl	UT	0
siControl	UT	0
siControl	UT	0
siControl	UT	0
siControl	UT	0
siControl	UT	0
siControl	UT	0
siControl	UT	0
siControl	UT	0
siControl	UT	0
siControl	UT	0
siControl	UT	0
siControl	UT	0
siControl	UT	0
siControl	UT	0
siControl	UT	0
siControl	UT	0
siControl	UT	1
siControl	UT	0
siControl	UT	0
siControl	UT	0
siControl	UT	0
siControl	UT	0
siControl	UT	0
siControl	UT	0
siControl	UT	0
siControl	UT	1
siControl	UT	0
siControl	UT	1
siControl	UT	0
siControl	UT	0
siControl	UT	0
siControl	UT	0
siControl	UT	0
siControl	UT	1
siControl	UT	1
siControl	UT	0
siControl	UT	0
siControl	UT	0
siControl	UT	0
siControl	UT	2
siControl	UT	0
siControl	UT	0
siControl	UT	0
siControl	UT	0
siControl	UT	0
siControl	UT	0
siControl	UT	0
siControl	UT	0
siControl	UT	0
siControl	UT	0
siControl	UT	0
siControl	UT	0
siControl	UT	0
siControl	UT	0
siControl	UT	3
siControl	UT	0
siControl	UT	0
siControl	UT	0
siControl	UT	0
siControl	UT	0
siControl	UT	0
siControl	UT	0
siControl	UT	0
siControl	UT	0
siControl	UT	1
siControl	UT	0
siControl	UT	0
siControl	UT	0
siControl	UT	0
siControl	UT	0
siControl	UT	0
siControl	UT	0
siControl	UT	0
siControl	UT	1
siControl	UT	0
siControl	UT	0
siControl	UT	8
siControl	UT	1
siControl	UT	0
siControl	UT	0
siControl	UT	0
siControl	UT	0
siControl	UT	1
siControl	UT	0
siControl	UT	0
siControl	UT	0
siControl	UT	0
siControl	UT	0
siControl	UT	0
siControl	UT	0
siControl	UT	0
siControl	UT	0
siControl	UT	0
siControl	UT	0
siControl	UT	0
siControl	UT	0
siControl	UT	1
siControl	UT	0
siControl	UT	0
siControl	UT	0
siControl	UT	0
siControl	UT	0
siControl	UT	0
siControl	UT	0
siControl	UT	0
siControl	UT	0
siControl	UT	1
siControl	UT	0
siControl	UT	0
siControl	UT	0
siControl	UT	0
siControl	UT	0
siControl	UT	0
siControl	UT	0
siControl	UT	2
siControl	UT	0
siControl	UT	0
siControl	UT	0
siControl	UT	0
siControl	UT	0
siControl	UT	0
siControl	UT	0
siControl	UT	0
siControl	UT	1
siControl	UT	0
siControl	UT	0
siControl	UT	0
siControl	UT	0
siControl	UT	0
siControl	UT	0
siControl	UT	0
siControl	UT	0
siControl	UT	0
siControl	UT	0
siControl	UT	0
siControl	UT	0
siControl	UT	0
siControl	UT	0
siControl	UT	0
siControl	UT	0
siControl	UT	0
siControl	UT	1
siControl	UT	0
siControl	UT	0
siControl	UT	0
siControl	UT	1
siControl	UT	0
siControl	UT	0
siControl	UT	0
siControl	UT	0
siControl	UT	2
siControl	UT	0
siControl	UT	0
siControl	UT	0
siControl	UT	0
siControl	UT	1
siControl	UT	0
siControl	UT	0
siControl	UT	0
siControl	UT	0
siControl	UT	0
siControl	UT	0
siControl	UT	0
siControl	UT	0
siControl	UT	0
siControl	UT	0
siControl	UT	0
siControl	UT	0
siControl	UT	0
siControl	UT	0
siControl	UT	0
siControl	UT	0
siControl	UT	0
siControl	UT	0
siControl	UT	0
siControl	UT	0
siControl	UT	0
siControl	UT	0
siControl	UT	1
siControl	UT	0
siControl	UT	0
siControl	UT	0
siControl	UT	0
siControl	UT	0
siControl	UT	0
siControl	UT	0
siControl	UT	0
siControl	UT	0
siControl	UT	0
siControl	UT	0
siControl	UT	0
siControl	UT	1
siControl	UT	0
siControl	UT	0
siControl	UT	0
siControl	UT	0
siControl	UT	0
siControl	UT	0
siControl	UT	0
siControl	UT	0
siControl	UT	0
siControl	UT	2
siControl	UT	2
siControl	UT	1
siControl	UT	0
siControl	UT	0
siControl	UT	0
siControl	UT	0
siControl	UT	2
siControl	UT	0
siControl	UT	0
siControl	UT	0
siControl	UT	0
siControl	UT	0
siControl	UT	0
siControl	UT	0
siControl	UT	0
siControl	UT	0
siControl	UT	0
siControl	UT	1
siControl	UT	0
siControl	UT	0
siControl	UT	0
siControl	UT	0
siControl	UT	0
siControl	UT	0
siControl	UT	0
siControl	UT	0
siControl	UT	0
siControl	UT	0
siControl	UT	0
siControl	UT	0
siControl	UT	0
siControl	UT	0
siControl	UT	0
siControl	UT	0
siControl	UT	0
siControl	UT	0
siControl	UT	0
siControl	UT	0
siControl	UT	0
siControl	UT	0
siControl	UT	0
siControl	UT	0
siControl	UT	0
siControl	UT	1
siControl	UT	0
siControl	UT	0
siControl	UT	1
siControl	UT	0
siControl	UT	0
siControl	UT	0
siControl	UT	0
siControl	UT	0
siControl	UT	0
siControl	UT	0
siControl	UT	0
siControl	UT	0
siControl	UT	0
siControl	UT	0
siControl	UT	0
siControl	UT	0
siControl	UT	0
siControl	UT	1
siControl	UT	0
siControl	UT	0
siControl	UT	0
siControl	UT	0
siControl	UT	0
siControl	UT	0
siControl	UT	2
siControl	UT	0
siControl	UT	0
siControl	UT	0
siControl	UT	0
siControl	UT	0
siControl	UT	0
siControl	UT	0
siControl	UT	0
siControl	UT	0
siControl	UT	1
siControl	UT	0
siControl	UT	0
siControl	UT	0
siControl	UT	0
siControl	UT	0
siControl	UT	0
siControl	UT	1
siControl	UT	0
siControl	UT	0
siControl	UT	0
siControl	UT	0
siControl	UT	0
siControl	UT	0
siControl	UT	0
siControl	UT	0
siControl	UT	0
siControl	UT	0
siControl	UT	0
siControl	UT	0
siControl	UT	0
siControl	UT	0
siControl	UT	0
siControl	UT	0
siControl	UT	0
siControl	UT	0
siControl	UT	0
siControl	UT	0
siControl	UT	0
siControl	UT	0
siControl	UT	1
siControl	UT	0
siControl	UT	1
siControl	UT	0
siControl	UT	0
siControl	UT	2
siControl	UT	0
siControl	UT	0
siControl	UT	0
siControl	UT	0
siControl	UT	0
siControl	UT	0
siControl	UT	0
siControl	UT	0
siControl	UT	0
siControl	UT	0
siControl	UT	0
siControl	UT	2
siControl	UT	0
siControl	UT	0
siControl	UT	0
siControl	UT	0
siControl	UT	0
siControl	UT	0
siControl	UT	0
siControl	UT	0
siControl	UT	0
siControl	UT	0
siControl	UT	0
siControl	UT	0
siControl	UT	0
siControl	UT	1
siControl	UT	1
siControl	UT	0
siControl	UT	0
siControl	UT	0
siControl	UT	0
siControl	UT	0
siControl	UT	0
siControl	UT	0
siControl	UT	1
siControl	UT	0
siControl	UT	0
siControl	UT	0
siControl	UT	0
siControl	UT	0
siControl	UT	0
siControl	UT	0
siControl	UT	0
siControl	UT	0
siControl	UT	0
siControl	UT	0
siControl	UT	0
siControl	UT	0
siControl	UT	0
siControl	UT	0
siControl	UT	0
siControl	UT	0
siControl	UT	0
siControl	UT	1
siControl	UT	4
siControl	UT	0
siControl	UT	0
siControl	UT	0
siControl	UT	0
siControl	UT	0
siControl	UT	6
siControl	UT	0
siControl	UT	0
siControl	UT	0
siControl	UT	0
siControl	UT	2
siControl	UT	0
siControl	UT	0
siControl	UT	0
siControl	UT	0
siControl	UT	0
siControl	UT	1
siControl	UT	0
siControl	UT	0
siControl	UT	0
siControl	UT	1
siControl	UT	3
siControl	UT	0
siControl	UT	0
siControl	UT	0
siControl	UT	0
siControl	UT	1
siControl	UT	0
siControl	UT	0
siControl	UT	0
siControl	UT	0
siControl	UT	0
siControl	UT	0
siControl	UT	0
siControl	UT	0
siControl	UT	0
siControl	UT	0
siControl	UT	3
siControl	UT	0
siControl	UT	0
siControl	UT	0
siControl	UT	0
siControl	UT	0
siControl	UT	0
siControl	UT	0
siControl	UT	0
siControl	UT	0
siControl	UT	0
siControl	UT	0
siControl	UT	0
siControl	UT	0
siControl	UT	0
siControl	UT	0
siControl	UT	0
siControl	UT	0
siControl	UT	0
siControl	UT	0
siControl	UT	1
siControl	UT	0
siControl	UT	0
siControl	UT	0
siControl	UT	0
siControl	UT	0
siControl	UT	0
siControl	UT	0
siControl	UT	0
siControl	UT	0
siControl	UT	0
siControl	UT	0
siControl	UT	0
siControl	UT	1
siControl	UT	1
siControl	UT	0
siControl	UT	0
siControl	UT	0
siControl	UT	0
siControl	UT	0
siControl	UT	0
siControl	UT	0
siControl	UT	0
siControl	UT	0
siControl	UT	0
siControl	UT	2
siControl	UT	0
siControl	UT	0
siControl	UT	0
siControl	UT	1
siControl	UT	1
siControl	UT	0
siControl	UT	0
siControl	UT	0
siControl	UT	0
siControl	UT	0
siControl	UT	0
siControl	UT	1
siControl	UT	1
siControl	UT	0
siControl	UT	0
siControl	UT	0
siControl	UT	0
siControl	UT	0
siControl	UT	0
siControl	UT	0
siControl	UT	0
siControl	UT	0
siControl	UT	0
siControl	UT	0
siControl	UT	0
siControl	UT	0
siControl	UT	0
siControl	UT	0
siControl	UT	0
siControl	UT	0
siControl	UT	0
siControl	UT	0
siControl	UT	0
siControl	UT	0
siControl	UT	0
siControl	UT	0
siControl	UT	0
siControl	UT	2
siControl	UT	0
siControl	UT	0
siControl	UT	0
siControl	UT	0
siControl	UT	0
siControl	UT	0
siControl	UT	0
siControl	UT	0
siControl	UT	0
siControl	UT	0
siControl	UT	0
siControl	UT	0
siControl	UT	1
siControl	UT	0
siControl	UT	0
siControl	UT	0
siControl	UT	0
siControl	UT	0
siControl	UT	0
siControl	UT	0
siControl	UT	0
siControl	UT	0
siControl	UT	2
siControl	UT	0
siControl	UT	2
siControl	UT	0
siControl	UT	0
siControl	UT	0
siControl	UT	0
siControl	UT	0
siControl	UT	0
siControl	UT	0
siControl	UT	0
siControl	UT	0
siControl	UT	0
siControl	UT	0
siControl	UT	0
siControl	UT	0
siControl	UT	0
siControl	UT	0
siControl	UT	0
siControl	UT	0
siControl	UT	1
siControl	UT	0
siControl	UT	0
siControl	UT	0
siControl	UT	0
siControl	UT	0
siControl	UT	0
siControl	UT	0
siControl	UT	0
siControl	UT	0
siControl	UT	0
siControl	UT	0
siControl	UT	0
siControl	UT	1
siControl	UT	0
siControl	UT	0
siControl	UT	0
siControl	UT	0
siControl	UT	0
siControl	UT	0
siControl	UT	0
siControl	UT	0
siControl	UT	0
siControl	UT	0
siControl	UT	0
siControl	UT	0
siControl	UT	0
siControl	UT	0
siControl	UT	0
siControl	UT	0
siControl	UT	0
siControl	UT	0
siControl	UT	0
siControl	UT	0
siControl	UT	0
siControl	UT	0
siControl	UT	0
siControl	UT	0
siControl	UT	0
siControl	UT	0
siControl	UT	0
siControl	UT	0
siControl	UT	0
siControl	UT	0
siControl	UT	0
siControl	UT	1
siControl	UT	0
siControl	UT	0
siControl	UT	0
siControl	UT	0
siControl	UT	1
siControl	UT	0
siControl	UT	1
siControl	UT	0
siControl	UT	0
siControl	UT	0
siControl	UT	0
siControl	UT	0
siControl	UT	0
siControl	UT	1
siControl	UT	0
siControl	UT	0
siControl	UT	0
siControl	UT	1
siControl	UT	0
siControl	UT	0
siControl	UT	0
siControl	UT	1
siControl	UT	0
siControl	UT	0
siControl	UT	1
siControl	UT	0
siControl	UT	0
siControl	UT	0
siControl	UT	0
siControl	UT	1
siControl	UT	0
siControl	UT	0
siControl	UT	0
siControl	UT	1
siControl	UT	0
siControl	UT	0
siControl	UT	0
siControl	UT	0
siControl	UT	0
siControl	UT	0
siControl	UT	0
siControl	UT	0
siControl	UT	1
siControl	UT	0
siControl	UT	0
siControl	UT	2
siControl	UT	0
siControl	UT	0
siControl	UT	0
siControl	UT	5
siControl	UT	0
siControl	UT	0
siControl	UT	0
siControl	UT	0
siControl	UT	0
siControl	UT	0
siControl	UT	0
siControl	UT	0
siControl	UT	0
siControl	UT	0
siControl	UT	0
siControl	UT	0
siControl	UT	0
siControl	UT	0
siControl	UT	0
siControl	UT	0
siControl	UT	0
siControl	UT	0
siControl	UT	0
siControl	UT	1
siControl	UT	0
siControl	UT	0
siControl	UT	0
siControl	UT	0
siControl	UT	0
siControl	UT	0
siControl	UT	0
siControl	UT	0
siControl	UT	0
siControl	UT	0
siControl	UT	0
siControl	UT	0
siControl	UT	0
siControl	UT	0
siControl	UT	0
siControl	UT	0
siControl	UT	0
siControl	UT	0
siControl	UT	0
siControl	UT	0
siControl	UT	0
siControl	UT	0
siControl	UT	0
siControl	UT	0
siControl	UT	0
siControl	UT	0
siControl	UT	0
siControl	UT	0
siControl	UT	0
siControl	UT	0
siControl	UT	0
siControl	UT	0
siControl	UT	0
siControl	UT	0
siControl	UT	0
siControl	UT	0
siControl	UT	0
siControl	UT	0
siControl	UT	0
siControl	UT	0
siControl	UT	0
siControl	UT	0
siControl	UT	0
siControl	UT	0
siControl	UT	0
siControl	UT	0
siControl	UT	0
siControl	UT	0
siControl	UT	0
siControl	UT	0
siControl	UT	0
siControl	UT	0
siControl	UT	0
siControl	UT	0
siControl	UT	0
siControl	UT	0
siControl	UT	0
siControl	UT	0
siControl	UT	0
siControl	UT	0
siControl	UT	0
siControl	UT	1
siControl	UT	0
siControl	UT	0
siControl	UT	0
siControl	UT	0
siControl	UT	0
siControl	UT	1
siControl	UT	0
siControl	UT	0
siControl	UT	0
siControl	UT	0
siControl	UT	0
siControl	UT	1
siControl	UT	0
siControl	UT	0
siControl	UT	0
siControl	UT	0
siControl	UT	0
siControl	UT	0
siControl	UT	0
siControl	UT	1
siControl	UT	0
siControl	UT	0
siControl	UT	0
siControl	UT	0
siControl	UT	0
siControl	UT	0
siControl	UT	0
siControl	UT	0
siControl	UT	1
siControl	UT	1
siControl	UT	0
siControl	UT	0
siControl	UT	0
siControl	UT	0
siControl	UT	0
siControl	UT	0
siControl	UT	0
siControl	UT	0
siControl	UT	0
siControl	UT	0
siControl	UT	0
siControl	UT	0
siControl	UT	1
siControl	UT	0
siControl	UT	1
siControl	UT	1
siControl	UT	0
siControl	UT	0
siControl	UT	0
siControl	UT	0
siControl	UT	0
siControl	UT	0
siControl	UT	0
siControl	UT	0
siControl	UT	0
siControl	UT	0
siControl	UT	0
siControl	UT	0
siControl	UT	0
siControl	UT	0
siControl	UT	0
siControl	UT	0
siControl	UT	0
siControl	UT	1
siControl	UT	0
siControl	UT	0
siControl	UT	0
siControl	UT	0
siControl	UT	0
siControl	UT	0
siControl	UT	2
siControl	UT	0
siControl	UT	0
siControl	UT	0
siControl	UT	0
siControl	UT	0
siControl	UT	0
siControl	UT	1
siControl	UT	0
siControl	UT	0
siControl	UT	0
siControl	UT	0
siControl	UT	0
siControl	UT	0
siControl	UT	0
siControl	UT	1
siControl	UT	1
siControl	UT	0
siControl	UT	0
siControl	UT	0
siControl	UT	0
siControl	UT	0
siControl	UT	0
siControl	UT	0
siControl	UT	0
siControl	UT	0
siControl	UT	3
siControl	UT	0
siControl	UT	0
siControl	UT	0
siControl	UT	4
siControl	UT	0
siControl	UT	0
siControl	UT	1
siControl	UT	0
siControl	UT	0
siControl	UT	0
siControl	UT	1
siControl	UT	0
siControl	UT	0
siControl	UT	1
siControl	UT	0
siControl	UT	0
siControl	UT	0
siControl	UT	0
siControl	UT	0
siControl	UT	0
siControl	UT	0
siControl	UT	0
siControl	UT	0
siControl	UT	0
siControl	UT	0
siControl	UT	0
siControl	UT	1
siControl	UT	0
siControl	UT	0
siControl	UT	0
siControl	UT	2
siControl	UT	0
siControl	UT	0
siControl	UT	0
siControl	UT	0
siControl	UT	0
siControl	UT	0
siControl	UT	0
siControl	UT	0
siControl	UT	0
siControl	UT	0
siControl	UT	0
siControl	UT	0
siControl	UT	0
siControl	UT	0
siControl	UT	1
siControl	UT	1
siControl	UT	0
siControl	UT	0
siControl	UT	0
siControl	UT	0
siControl	UT	0
siControl	UT	0
siControl	UT	0
siControl	UT	0
siControl	UT	0
siControl	UT	0
siControl	UT	0
siControl	UT	0
siControl	UT	1
siControl	UT	0
siControl	UT	1
siControl	UT	0
siControl	UT	0
siControl	UT	0
siControl	UT	0
siControl	UT	0
siControl	UT	0
siControl	UT	0
siControl	UT	0
siControl	UT	0
siControl	UT	0
siControl	UT	0
siControl	UT	0
siControl	UT	0
siControl	UT	0
siControl	UT	0
siControl	UT	0
siControl	UT	0
siControl	UT	1
siControl	UT	1
siControl	UT	1
siControl	UT	0
siControl	UT	0
siControl	UT	0
siControl	UT	0
siControl	UT	1
siControl	UT	2
siControl	UT	0
siControl	UT	0
siControl	UT	0
siControl	UT	0
siControl	UT	0
siControl	UT	0
siControl	UT	0
siControl	UT	0
siControl	UT	0
siControl	UT	0
siControl	UT	0
siControl	UT	0
siControl	UT	0
siControl	UT	0
siControl	UT	1
siControl	UT	0
siControl	UT	0
siControl	UT	0
siControl	UT	0
siControl	UT	0
siControl	UT	0
siControl	UT	0
siControl	UT	0
siControl	UT	0
siControl	UT	0
siControl	UT	0
siControl	UT	0
siControl	UT	0
siControl	UT	0
siControl	UT	0
siControl	UT	0
siControl	UT	0
siControl	UT	0
siControl	UT	0
siControl	UT	0
siControl	UT	0
siControl	UT	0
siControl	UT	0
siControl	UT	0
siControl	UT	0
siControl	UT	0
siControl	UT	0
siControl	UT	2
siControl	UT	0
siControl	UT	0
siControl	UT	0
siControl	UT	0
siControl	UT	0
siControl	UT	0
siControl	UT	0
siControl	UT	0
siControl	UT	1
siControl	UT	0
siControl	UT	0
siControl	UT	0
siControl	UT	0
siControl	UT	0
siControl	UT	0
siControl	UT	0
siControl	UT	0
siControl	UT	0
siControl	UT	0
siControl	UT	0
siControl	UT	1
siControl	UT	0
siControl	UT	0
siControl	UT	0
siControl	UT	0
siControl	UT	0
siControl	UT	1
siControl	UT	0
siControl	UT	0
siControl	UT	0
siControl	UT	0
siControl	UT	0
siControl	UT	0
siControl	UT	0
siControl	UT	0
siControl	UT	0
siControl	UT	0
siControl	UT	0
siControl	UT	0
siControl	UT	1
siControl	UT	0
siControl	UT	0
siControl	UT	0
siControl	UT	0
siControl	UT	0
siControl	UT	0
siControl	UT	0
siControl	UT	0
siControl	UT	0
siControl	UT	0
siControl	UT	0
siControl	UT	0
siControl	UT	0
siControl	UT	0
siControl	UT	0
siControl	UT	0
siControl	UT	0
siControl	UT	0
siControl	UT	0
siControl	UT	0
siControl	UT	0
siControl	UT	2
siControl	UT	0
siControl	UT	0
siControl	UT	0
siControl	UT	0
siControl	UT	0
siControl	UT	0
siControl	UT	0
siControl	UT	0
siControl	UT	0
siControl	UT	0
siControl	UT	0
siControl	UT	0
siControl	UT	0
siControl	UT	0
siControl	UT	0
siControl	UT	0
siControl	UT	0
siControl	UT	0
siControl	UT	0
siControl	UT	0
siControl	UT	0
siControl	UT	0
siControl	UT	0
siControl	UT	0
siControl	UT	0
siControl	UT	0
siControl	UT	0
siControl	UT	0
siControl	UT	0
siControl	UT	0
siControl	UT	0
siControl	UT	1
siControl	UT	0
siControl	UT	0
siControl	UT	0
siControl	UT	0
siControl	UT	0
siControl	UT	0
siControl	UT	0
siControl	UT	0
siControl	UT	1
siControl	UT	0
siControl	UT	0
siControl	UT	0
siControl	UT	0
siControl	UT	0
siControl	UT	0
siControl	UT	0
siControl	UT	0
siControl	UT	0
siControl	UT	0
siControl	UT	5
siControl	UT	2
siControl	UT	0
siControl	UT	0
siControl	UT	0
siControl	UT	0
siControl	UT	0
siControl	UT	1
siControl	UT	0
siControl	UT	0
siControl	UT	1
siControl	UT	0
siControl	UT	0
siControl	UT	0
siControl	UT	0
siControl	UT	0
siControl	UT	0
siControl	UT	0
siControl	UT	0
siControl	UT	0
siControl	UT	0
siControl	UT	1
siControl	UT	2
siControl	UT	1
siControl	UT	0
siControl	UT	0
siControl	UT	0
siControl	UT	0
siControl	UT	0
siControl	UT	0
siControl	UT	0
siControl	UT	0
siControl	UT	2
siControl	UT	0
siControl	UT	0
siControl	UT	0
siControl	UT	0
siControl	UT	0
siControl	UT	0
siControl	UT	0
siControl	UT	0
siControl	UT	0
siControl	UT	0
siControl	UT	0
siControl	UT	0
siControl	UT	0
siControl	UT	0
siControl	UT	0
siControl	UT	0
siControl	UT	0
siControl	UT	0
siControl	UT	0
siControl	UT	0
siControl	UT	1
siControl	UT	0
siControl	UT	0
siControl	UT	0
siControl	UT	1
siControl	UT	0
siControl	UT	0
siControl	UT	0
siControl	UT	0
siControl	UT	0
siControl	UT	0
siControl	UT	0
siControl	UT	0
siControl	UT	0
siControl	UT	0
siControl	UT	0
siControl	UT	1
siControl	UT	1
siControl	UT	0
siControl	UT	0
siControl	UT	0
siControl	UT	0
siControl	UT	0
siControl	UT	1
siControl	UT	0
siControl	UT	0
siControl	UT	0
siControl	UT	0
siControl	UT	0
siControl	UT	0
siControl	UT	1
siControl	UT	0
siControl	UT	0
siControl	UT	0
siControl	UT	0
siControl	UT	1
siControl	UT	1
siControl	UT	0
siControl	UT	0
siControl	UT	0
siControl	UT	2
siControl	UT	0
siControl	UT	2
siControl	UT	2
siControl	UT	0
siControl	UT	0
siControl	UT	0
siControl	UT	0
siControl	UT	0
siControl	UT	1
siControl	UT	0
siControl	UT	0
siControl	UT	0
siControl	UT	0
siControl	UT	0
siControl	UT	1
siControl	UT	0
siControl	UT	0
siControl	UT	0
siControl	UT	0
siControl	UT	1
siControl	UT	1
siControl	UT	0
siControl	UT	1
siControl	UT	0
siControl	UT	1
siControl	UT	1
siControl	UT	0
siControl	UT	0
siControl	UT	0
siControl	UT	0
siControl	UT	0
siControl	UT	0
siControl	UT	0
siControl	UT	0
siControl	UT	0
siControl	UT	0
siControl	UT	0
siControl	UT	0
siControl	UT	0
siControl	UT	1
siControl	UT	0
siControl	UT	0
siControl	UT	0
siControl	UT	1
siControl	UT	0
siControl	UT	0
siControl	UT	0
siControl	UT	0
siControl	UT	1
siControl	UT	0
siControl	UT	0
siControl	UT	0
siControl	UT	0
siControl	UT	0
siControl	UT	0
siControl	UT	0
siControl	UT	0
siControl	UT	1
siControl	UT	0
siControl	UT	0
siControl	UT	1
siControl	UT	0
siControl	UT	0
siControl	UT	0
siControl	UT	0
siControl	UT	0
siControl	UT	0
siControl	UT	0
siControl	UT	0
siControl	UT	0
siControl	UT	0
siControl	UT	0
siControl	UT	0
siControl	UT	0
siControl	UT	0
siControl	UT	0
siControl	UT	0
siControl	UT	0
siControl	UT	0
siControl	UT	0
siControl	UT	0
[truncated: 16,237 more rows]

## Sheet: ED2e
Cell Cycle	PCNA foci
G1	0
G1	0
G1	0
G1	0
G1	0
G1	0
G1	0
G1	0
G1	0
G1	0
G1	0
G1	0
G1	0
G1	0
G1	0
G1	0
G1	0
G1	0
G1	0
G1	0
G1	1
G1	0
G1	0
G1	0
G1	1
G1	3
G1	0
G1	1
G1	2
G1	2
G1	0
G1	1
G1	1
G1	1
G1	0
G1	1
G1	4
G1	0
G1	0
G1	0
G1	1
G1	0
G1	0
G1	0
G1	0
G1	0
G1	1
G1	0
G1	0
G1	0
G1	0
G1	0
G1	0
G1	0
G1	0
G1	0
G1	0
G1	0
G1	0
G1	0
G1	0
G1	0
G1	6
G1	0
G1	0
G1	0
G1	0
G1	1
G1	0
G1	0
G1	0
G1	0
G1	0
G1	0
G1	1
G1	1
G1	1
G1	0
G1	0
G1	1
G1	0
G1	0
G1	2
G1	2
G1	0
G1	0
G1	0
G1	0
G1	0
G1	0
G1	0
G1	0
G1	0
G1	2
G1	0
G1	0
G1	0
G1	0
G1	0
G1	0
G1	2
G1	1
G1	0
G1	3
G1	0
G1	0
G1	1
G1	0
G1	0
G1	0
G1	1
G1	0
G1	1
G1	0
G1	0
G1	0
G1	0
G1	0
G1	1
G1	0
G1	0
G1	0
G1	0
G1	0
G1	0
G1	1
G1	0
G1	0
G1	0
G1	0
G1	0
G1	0
G1	0
G1	1
G1	0
G1	2
G1	0
G1	0
G1	1
G1	0
G1	1
G1	0
G1	1
G1	0
G1	0
G1	0
G1	0
G1	0
G1	0
G1	0
G1	0
G1	0
G1	5
G1	1
G1	0
G1	1
G1	0
G1	0
G1	2
G1	0
G1	0
G1	0
G1	0
G1	0
G1	0
G1	0
G1	1
G1	0
G1	0
G1	0
G1	0
G1	0
G1	1
G1	0
G1	0
G1	0
G1	5
G1	1
G1	0
G1	0
G1	0
G1	1
G1	1
G1	0
G1	0
G1	0
G1	0
G1	0
G1	0
G1	0
G1	4
G1	2
G1	1
G1	0
G1	1
G1	0
G1	0
G1	1
G1	0
G1	0
G1	0
G1	0
G1	0
G1	0
G1	0
G1	0
G1	0
G1	0
G1	0
G1	0
G1	0
G1	0
G1	0
G1	0
G1	0
G1	0
G1	0
G1	1
G1	0
G1	0
G1	0
G1	0
G1	0
G1	0
G1	1
G1	2
G1	1
G1	1
G1	1
G1	2
G1	0
G1	1
G1	11
G1	1
G1	1
G1	0
G1	0
G1	1
G1	0
G1	0
G1	1
G1	0
G1	1
G1	0
G1	0
G1	0
G1	1
G1	0
G1	0
G1	0
G1	0
G1	0
G1	0
G1	0
G1	0
G1	0
G1	0
G1	0
G1	0
G1	0
G1	0
G1	0
G1	0
G1	2
G1	0
G1	0
G1	3
G1	0
G1	0
G1	1
G1	2
G1	1
G1	0
G1	1
G1	0
G1	1
G1	1
G1	0
G1	0
G1	0
G1	2
G1	0
G1	1
G1	1
G1	0
G1	0
G1	1
G1	1
G1	5
G1	1
G1	0
G1	0
G1	0
G1	1
G1	0
G1	0
G1	0
G1	0
G1	0
G1	0
G1	0
G1	0
G1	0
G1	1
G1	5
G1	0
G1	0
G1	0
G1	0
G1	0
G1	0
G1	0
G1	0
G1	0
G1	0
G1	0
G1	0
G1	1
G1	1
G1	1
G1	0
G1	1
G1	1
G1	0
G1	0
G1	0
G1	0
G1	1
G1	0
G1	0
G1	0
G1	0
G1	0
G1	0
G1	0
G1	0
G1	0
G1	0
G1	0
G1	1
G1	0
G1	1
G1	0
G1	0
G1	0
G1	0
G1	0
G1	0
G1	1
G1	0
G1	0
G1	0
G1	0
G1	0
G1	2
G1	7
G1	1
G1	0
G1	0
G1	1
G1	1
G1	0
G1	1
G1	1
G1	1
G1	0
G1	0
G1	0
G1	0
G1	0
G1	0
G1	0
G1	1
G1	0
G1	1
G1	0
G1	0
G1	1
G1	0
G1	2
G1	1
G1	2
G1	0
G1	0
G1	0
G1	0
G1	1
G1	2
G1	0
G1	0
G1	0
G1	3
G1	1
G1	1
G1	1
G1	2
G1	0
G1	2
G1	0
G1	3
G1	1
G1	6
G1	1
G1	0
G1	0
G1	0
G1	0
G1	0
G1	1
G1	0
G1	0
G1	0
G1	0
G1	1
G1	0
G1	2
G1	0
G1	0
G1	0
G1	0
G1	0
G1	0
G1	0
G1	0
G1	0
G1	0
G1	2
G1	0
G1	0
G1	2
G1	0
G1	3
G1	0
G1	0
G1	2
G1	0
G1	0
G1	0
G1	0
G1	0
G1	0
G1	0
G1	0
G1	1
G1	0
G1	0
G1	0
G1	3
G1	0
G1	0
G1	2
G1	0
G1	0
G1	0
G1	0
G1	0
G1	0
G1	0
G1	0
G1	0
G1	0
G1	0
G1	1
G1	0
G1	0
G1	0
G1	0
G1	0
G1	0
G1	0
G1	0
G1	0
G1	0
G1	0
G1	0
G1	0
G1	1
G1	0
G1	1
G1	1
G1	0
G1	0
G1	0
G1	0
G1	0
G1	0
G1	0
G1	0
G1	3
G1	0
G1	0
G1	0
G1	1
G1	1
G1	0
G1	0
G1	0
G1	0
G1	0
G1	1
G1	0
G1	0
G1	0
G1	0
G1	0
G1	0
G1	0
G1	9
G1	1
G1	7
G1	3
G1	0
G1	2
G1	1
G1	0
G1	12
G1	5
G1	0
G1	1
G1	0
G1	0
G1	0
G1	0
G1	0
G1	0
G1	1
G1	1
G1	2
G1	0
G1	1
G1	0
G1	0
G1	0
G1	0
G1	0
G1	0
G1	0
G1	0
G1	0
G1	2
G1	0
G1	0
G1	0
G1	0
G1	0
G1	0
G1	0
G1	1
G1	0
G1	0
G1	0
G1	0
G1	0
G1	0
G1	0
G1	0
G1	0
G1	0
G1	0
G1	0
G1	0
G1	0
G1	0
G1	0
G1	0
G1	0
G1	0
G1	0
G1	0
G1	0
G1	1
G1	0
G1	0
G1	0
G1	0
G1	0
G1	0
G1	0
G1	0
G1	0
G1	0
G1	0
G1	0
G1	0
G1	0
G1	0
G1	0
G1	0
G1	0
G1	0
G1	0
G1	0
G1	0
G1	0
G1	0
G1	0
G1	0
G1	0
G1	0
G1	0
G1	0
G1	1
G1	2
G1	0
G1	1
G1	0
G1	0
G1	0
G1	1
G1	0
G1	0
G1	1
G1	0
G1	0
G1	0
G1	0
G1	5
G1	0
G1	1
G1	0
G1	2
G1	1
G1	0
G1	0
G1	1
G1	0
G1	0
G1	1
G1	0
G1	0
G1	0
G1	0
G1	0
G1	0
G1	0
G1	0
G1	0
G1	0
G1	1
G1	1
G1	2
G1	1
G1	0
G1	0
G1	0
G1	0
G1	0
G1	0
G1	0
G1	1
G1	0
G1	0
G1	1
G1	1
G1	0
G1	0
G1	0
G1	0
G1	0
G1	0
G1	0
G1	1
G1	1
G1	0
G1	0
G1	1
G1	0
G1	0
G1	0
G1	0
G1	0
G1	0
G1	1
G1	1
G1	1
G1	0
G1	0
G1	0
G1	0
G1	0
G1	0
G1	1
G1	8
G1	0
G1	0
G1	4
G1	0
G1	0
G1	0
G1	0
G1	0
G1	2
G1	2
G1	0
G1	0
G1	1
G1	1
G1	0
G1	1
G1	0
G1	0
G1	1
G1	1
G1	0
G1	1
G1	0
G1	1
G1	0
G1	0
G1	0
G1	0
G1	0
G1	0
G1	0
G1	0
G1	0
G1	0
G1	1
G1	0
G1	0
G1	0
G1	0
G1	0
G1	0
G1	0
G1	0
G1	0
G1	5
G1	1
G1	0
G1	0
G1	0
G1	0
G1	0
G1	2
G1	0
G1	0
G1	2
G1	0
G1	1
G1	0
G1	0
G1	1
G1	1
G1	0
G1	0
G1	0
G1	0
G1	0
G1	0
G1	0
G1	0
G1	0
G1	0
G1	2
G1	4
G1	0
G1	0
G1	0
G1	0
G1	1
G1	0
G1	0
G1	0
G1	0
G1	0
G1	1
G1	0
G1	0
G1	0
G1	0
G1	1
G1	0
G1	2
G1	4
G1	0
G1	1
G1	0
G1	0
G1	0
G1	1
G1	0
G1	2
G1	0
G1	0
G1	2
G1	0
G1	0
G1	0
G1	0
G1	2
G1	0
G1	0
G1	0
G1	1
G1	0
G1	1
G1	1
G1	0
G1	10
G1	0
G1	0
G1	0
G1	0
G1	0
G1	0
G1	1
G1	0
G1	0
G1	0
G1	0
G1	0
G1	0
G1	0
G1	3
G1	0
G1	0
G1	0
G1	0
G1	0
G1	0
G1	0
G1	2
G1	10
G1	3
G1	1
G1	5
G1	0
G1	0
G1	0
G1	0
G1	0
G1	0
G1	0
G1	0
G1	1
G1	2
G1	1
G1	0
G1	0
G1	0
G1	0
G1	0
G1	0
G1	0
G1	0
G1	0
G1	0
G1	0
G1	0
G1	0
G1	0
G1	0
G1	0
G1	0
G1	0
G1	0
G1	0
G1	0
G1	0
G1	0
G1	0
G1	0
G1	0
G1	0
G1	0
G1	0
G1	0
G1	1
G1	0
G1	1
G1	0
G1	1
G1	0
G1	0
G1	1
G1	0
G1	0
G1	0
G1	0
G1	1
G1	1
G1	0
G1	1
G1	2
G1	0
G1	0
G1	1
G1	3
G1	0
G1	0
G1	1
G1	2
G1	1
G1	1
G1	0
G1	0
G1	1
G1	0
G1	3
G1	4
G1	0
G1	0
G1	0
G1	0
G1	0
G1	0
G1	5
G1	0
G1	0
G1	0
G1	1
G1	0
G1	0
G1	1
G1	0
G1	0
G1	0
G1	2
G1	0
G1	0
G1	0
G1	0
G1	0
G1	0
G1	0
G1	0
G1	0
G1	0
G1	1
G1	0
G1	0
G1	1
G1	0
G1	1
G1	1
G1	0
G1	1
G1	0
G1	0
G1	0
G1	0
G1	0
G1	0
G1	0
G2/M	0
G2/M	4
G2/M	0
G2/M	0
G2/M	1
G2/M	0
G2/M	1
G2/M	1
G2/M	0
G2/M	4
G2/M	0
G2/M	4
G2/M	7
G2/M	6
G2/M	4
G2/M	13
G2/M	1
G2/M	0
G2/M	1
G2/M	0
G2/M	10
G2/M	3
G2/M	11
G2/M	15
G2/M	6
G2/M	11
G2/M	1
G2/M	2
G2/M	3
G2/M	0
G2/M	4
G2/M	4
G2/M	1
G2/M	0
G2/M	1
G2/M	0
G2/M	3
G2/M	20
G2/M	1
G2/M	3
G2/M	0
G2/M	8
G2/M	5
G2/M	4
G2/M	8
G2/M	4
G2/M	0
G2/M	0
G2/M	3
G2/M	1
G2/M	12
G2/M	0
G2/M	1
G2/M	1
G2/M	1
G2/M	4
G2/M	0
G2/M	0
G2/M	2
G2/M	4
G2/M	6
G2/M	3
G2/M	20
G2/M	0
G2/M	0
G2/M	0
G2/M	1
G2/M	5
G2/M	3
G2/M	1
G2/M	2
G2/M	5
G2/M	0
G2/M	0
G2/M	2
G2/M	0
G2/M	0
G2/M	7
G2/M	0
G2/M	1
G2/M	0
G2/M	0
G2/M	0
G2/M	2
G2/M	0
G2/M	2
G2/M	10
G2/M	6
G2/M	2
G2/M	2
G2/M	1
G2/M	1
G2/M	1
G2/M	1
G2/M	0
G2/M	18
G2/M	3
G2/M	1
G2/M	0
G2/M	3
G2/M	2
G2/M	1
G2/M	0
G2/M	1
G2/M	18
G2/M	0
G2/M	5
G2/M	1
G2/M	1
G2/M	0
G2/M	0
G2/M	0
G2/M	1
G2/M	0
G2/M	0
G2/M	0
G2/M	1
G2/M	0
G2/M	0
G2/M	4
G2/M	0
G2/M	2
G2/M	2
G2/M	3
G2/M	13
G2/M	8
G2/M	1
G2/M	3
G2/M	2
G2/M	0
G2/M	0
G2/M	2
G2/M	3
G2/M	0
G2/M	4
G2/M	4
G2/M	0
G2/M	1
G2/M	0
G2/M	0
G2/M	1
G2/M	0
G2/M	0
G2/M	0
G2/M	2
G2/M	1
G2/M	0
G2/M	0
G2/M	0
G2/M	0
G2/M	2
G2/M	1
G2/M	0
G2/M	3
G2/M	1
G2/M	9
G2/M	2
G2/M	0
G2/M	6
G2/M	2
G2/M	1
G2/M	1
G2/M	0
G2/M	1
G2/M	0
G2/M	0
G2/M	2
G2/M	0
G2/M	0
G2/M	9
G2/M	1
G2/M	0
G2/M	0
G2/M	0
G2/M	0
G2/M	17
G2/M	0
G2/M	8
G2/M	0
G2/M	0
G2/M	4
G2/M	0
G2/M	1
G2/M	0
G2/M	0
G2/M	0
G2/M	0
G2/M	3
G2/M	15
G2/M	2
G2/M	0
G2/M	0
G2/M	2
G2/M	3
G2/M	2
G2/M	0
G2/M	1
G2/M	3
G2/M	11
G2/M	2
G2/M	4
G2/M	3
G2/M	0
G2/M	4
G2/M	1
G2/M	7
G2/M	0
G2/M	2
G2/M	0
G2/M	1
G2/M	2
G2/M	3
G2/M	0
G2/M	1
G2/M	0
G2/M	2
G2/M	7
G2/M	0
G2/M	1
G2/M	0
G2/M	8
G2/M	36
G2/M	1
G2/M	1
G2/M	1
G2/M	1
G2/M	2
G2/M	3
G2/M	3
G2/M	1
G2/M	0
G2/M	0
G2/M	1
G2/M	1
G2/M	1
G2/M	0
G2/M	0
G2/M	1
G2/M	1
G2/M	0
G2/M	44
G2/M	0
G2/M	0
G2/M	4
G2/M	1
G2/M	9
G2/M	0
G2/M	1
G2/M	4
G2/M	2
G2/M	3
G2/M	4
G2/M	0
G2/M	3
G2/M	14
G2/M	4
G2/M	3
G2/M	1
G2/M	0
G2/M	1
G2/M	0
G2/M	1
G2/M	1
G2/M	0
G2/M	6
G2/M	0
G2/M	0
G2/M	15
G2/M	2
G2/M	0
G2/M	1
G2/M	4
G2/M	0
G2/M	3
G2/M	10
G2/M	22
G2/M	1
G2/M	1
G2/M	2
G2/M	0
G2/M	0
G2/M	9
G2/M	3
G2/M	1
G2/M	1
G2/M	3
G2/M	1
G2/M	10
G2/M	3
G2/M	0
G2/M	0
G2/M	2
G2/M	4
G2/M	5
G2/M	2
G2/M	3
G2/M	7
G2/M	2
G2/M	3
G2/M	1
G2/M	0
G2/M	17
G2/M	1
G2/M	12
G2/M	2
G2/M	0
G2/M	1
G2/M	4
G2/M	0
G2/M	0
G2/M	0
G2/M	2
G2/M	0
G2/M	3
G2/M	2
G2/M	2
G2/M	5
G2/M	1
G2/M	0
G2/M	2
G2/M	1
G2/M	0
G2/M	6
G2/M	21
G2/M	1
G2/M	1
G2/M	6
G2/M	0
G2/M	0
G2/M	0
G2/M	5
G2/M	2
G2/M	1
G2/M	0
G2/M	0
G2/M	2
G2/M	0
G2/M	0
G2/M	5
G2/M	0
G2/M	20
G2/M	1
G2/M	0
G2/M	3
G2/M	0
G2/M	0
G2/M	4
G2/M	3
G2/M	3
G2/M	1
G2/M	3
G2/M	6
G2/M	0
G2/M	0
G2/M	1
G2/M	1
G2/M	1
G2/M	1
G2/M	2
G2/M	6
G2/M	6
G2/M	5
G2/M	0
G2/M	2
G2/M	2
G2/M	1
G2/M	6
G2/M	1
G2/M	2
G2/M	0
G2/M	0
G2/M	0
G2/M	0
G2/M	2
G2/M	2
G2/M	1
G2/M	2
G2/M	4
G2/M	0
G2/M	8
G2/M	0
G2/M	4
G2/M	5
G2/M	2
G2/M	17
G2/M	3
G2/M	2
G2/M	2
G2/M	1
G2/M	4
G2/M	15
G2/M	4
G2/M	10
G2/M	7
G2/M	21
G2/M	0
G2/M	11
G2/M	2
G2/M	0
G2/M	3
G2/M	0
G2/M	3
G2/M	12
G2/M	5
G2/M	4
G2/M	4
G2/M	0
G2/M	2
G2/M	0
G2/M	0
G2/M	1
G2/M	0
G2/M	19
G2/M	14
G2/M	1
G2/M	0
G2/M	0
G2/M	0
G2/M	0
G2/M	0
G2/M	0
G2/M	1
G2/M	0
G2/M	25
G2/M	1
G2/M	2
G2/M	7
G2/M	0
G2/M	0
G2/M	0
G2/M	0
G2/M	0
G2/M	1
G2/M	0
G2/M	0
G2/M	0
G2/M	2
G2/M	2
G2/M	6
G2/M	0
G2/M	4
G2/M	2
G2/M	0
G2/M	14
G2/M	1
G2/M	0
G2/M	0
G2/M	4
G2/M	6
G2/M	0
G2/M	0
G2/M	7
G2/M	0
G2/M	7
G2/M	0
G2/M	2
G2/M	1
G2/M	1
G2/M	0
G2/M	4
G2/M	14
G2/M	3
G2/M	12
G2/M	7
G2/M	2
G2/M	29
G2/M	2
G2/M	0
G2/M	3
G2/M	2
G2/M	0
G2/M	1
G2/M	13
G2/M	12
G2/M	1
G2/M	5
G2/M	2
G2/M	6
G2/M	12
G2/M	0
G2/M	0
G2/M	6
G2/M	0
G2/M	1
G2/M	1
G2/M	4
G2/M	0
G2/M	1
G2/M	0
G2/M	0
G2/M	0
G2/M	14
G2/M	3
G2/M	0
G2/M	3
G2/M	5
G2/M	2
G2/M	9
G2/M	16
G2/M	4
G2/M	2
G2/M	0
G2/M	4
G2/M	0
G2/M	2
G2/M	13
G2/M	9
G2/M	0
G2/M	1
G2/M	0
G2/M	0
G2/M	2
G2/M	0
G2/M	1
G2/M	0
G2/M	0
G2/M	1
G2/M	0
G2/M	2
G2/M	0
G2/M	0
G2/M	1
G2/M	0
G2/M	0
G2/M	3
G2/M	6
G2/M	0
G2/M	10
G2/M	2
G2/M	8
G2/M	1
G2/M	0
G2/M	2
G2/M	7
G2/M	12
G2/M	3
G2/M	2
G2/M	2
G2/M	10
G2/M	1
G2/M	5
G2/M	2
G2/M	1
G2/M	3
G2/M	2
S	5
S	0
S	1
S	1
S	1
S	4
S	2
S	1
S	57
S	0
S	54
S	14
S	3
S	2
S	23
S	7
S	1
S	5
S	5
S	1
S	18
S	29
S	8
S	5
S	57
S	7
S	2
S	48
S	29
S	38
S	13
S	33
S	94
S	42
S	55
S	36
S	66
S	29
S	44
S	86
S	0
S	21
S	105
S	78
S	21
S	55
S	25
S	4
S	34
S	72
S	74
S	20
S	76
S	27
S	50
S	14
S	76
S	88
S	115
S	36
S	22
S	112
S	81
S	34
S	52
S	27
S	70
S	60
S	78
S	105
S	82
S	63
S	12
S	28
S	45
S	28
S	58
S	25
S	74
S	33
S	30
S	16
S	57
S	19
S	41
S	41
S	51
S	0
S	38
S	58
S	38
S	43
S	65
S	46
S	22
S	37
S	14
S	0
S	39
S	76
S	52
S	50
S	70
S	46
S	40
S	31
S	55
S	52
S	23
S	81
S	58
S	32
S	35
S	62
S	38
S	110
S	46
S	28
S	59
S	80
S	49
S	20
S	66
S	50
S	95
S	17
S	39
S	4
S	8
S	47
S	20
S	94
S	37
S	36
S	20
S	60
S	9
S	7
S	54
S	36
S	66
S	33
S	12
S	10
S	11
S	28
S	27
S	43
S	0
S	0
S	26
S	2
S	29
S	16
S	33
S	31
S	86
S	13
S	5
S	14
S	4
S	43
S	11
S	58
S	38
S	9
S	27
S	2
S	1
S	33
S	8
S	9
S	52
S	8
S	24
S	32
S	40
S	32
S	1
S	40
S	28
S	36
S	58
S	35
S	3
S	21
S	60
S	1
S	6
S	90
S	71
S	99
S	11
S	0
S	0
S	0
S	79
S	69
S	15
S	49
S	39
S	54
S	20
S	5
S	72
S	18
S	33
S	29
S	112
S	41
S	42
S	50
S	2
S	33
S	104
S	49
S	10
S	27
S	28
S	42
S	34
S	46
S	46
S	17
S	110
S	42
S	65
S	41
S	85
S	37
S	67
S	18
S	21
S	27
S	51
S	75
S	29
S	12
S	39
S	52
S	120
S	55
S	14
S	20
S	85
S	63
S	38
S	52
S	34
S	93
S	14
S	19
S	60
S	26
S	33
S	31
S	69
S	37
S	41
S	24
S	33
S	88
S	40
S	42
S	23
S	130
S	7
S	10
S	27
S	23
S	67
S	26
S	85
S	14
S	28
S	52
S	2
S	24
S	69
S	20
S	44
S	30
S	1
S	54
S	0
S	27
S	40
S	45
S	43
S	14
S	30
S	23
S	26
S	27
S	111
S	16
S	28
S	27
S	12
S	50
S	74
S	37
S	24
S	17
S	22
S	24
S	18
S	68
S	25
S	33
S	14
S	19
S	29
S	38
S	12
S	21
S	59
S	70
S	11
S	38
S	12
S	86
S	21
S	35
S	0
S	2
S	11
S	24
S	26
S	2
S	18
S	1
S	1
S	97
S	11
S	2
S	0
S	61
S	14
S	0
S	0
S	14
S	3
S	0
S	64
S	0
S	64
S	4
S	0
S	0
S	20
S	0
S	0
S	35
S	63
S	26
S	89
S	59
S	0
S	51
S	82
S	53
S	56
S	5
S	92
S	0
S	0
S	0
S	50
S	38
S	0
S	9
S	54
S	36
S	41
S	1
S	44
S	5
S	13
S	30
S	4
S	70
S	10
S	104
S	5
S	7
S	38
S	59
S	15
S	103
S	0
S	8
S	0
S	51
S	51
S	11
S	87
S	20
S	3
S	115
S	20
S	4
S	65
S	15
S	15
S	66
S	19
S	110
S	60
S	30
S	97
S	0
S	90
S	18
S	41
S	36
S	54
S	46
S	62
S	42
S	98
S	31
S	80
S	85
S	23
S	12
S	53
S	14
S	18
S	53
S	87
S	61
S	30
S	25
S	9
S	49
S	52
S	40
S	24
S	31
S	8
S	64
S	37
S	70
S	12
S	20
S	24
S	34
S	120
S	62
S	48
S	84
S	92
S	89
S	77
S	31
S	18
S	95
S	41
S	18
S	52
S	42
S	23
S	45
S	43
S	58
S	52
S	48
S	18
S	75
S	20
S	25
S	49
S	33
S	11
S	32
S	70
S	40
S	96
S	6
S	36
S	67
S	15
S	39
S	11
S	4
S	1
S	2
S	1
S	8
S	50
S	0
S	41
S	64
S	69
S	13
S	1
S	1
S	2
S	24
S	99
S	18
S	69
S	28
S	5
S	7
S	88
S	10
S	29
[truncated: 2,454 more rows]

## Sheet: ED5e
	53BP1			γH2AX			p53			p21
	UT	APH	ATRi	UT	APH	ATRi	UT	APH	ATRi	UT	APH	ATRi
High	1	8	10	2	8	14	6	17	20	7	13	25
Medium	7	16	17	4	8	7	9	4	7	7	14	6
Low	21	25	9	21	17	10	12	10	4	13	4	0

[truncated: 24 more sheets: ED6b, ED6e, ED8c, ED8d, ED8e, ED8g, ED8h, ED8i, ED9c, ED9h, ED9l, ED9m, ED9n, ED9o, ED9p, ED10c, ED10d, ED11c, ED12c, S2c …]
